# Supplementary material for: Genetic analysis implicates APOE, SNCA and suggests lysosomal dysfunction in the etiology of dementia with Lewy bodies
Source: Hum Mol Genet. 2014 Jun 27;23(23):6139–46. doi: 10.1093/hmg/ddu334 (PMC4222357; doi:10.1093/hmg/ddu334)
Supplement: Supplementary Data [file supp_ddu334_ddu334supp_table4.xlsx]

## Sheet: Sheet1
Supplementary Table 1: Summary statistics for the entire snp set studied
CHR	BP	SNP	A1	F_A	F_U	OR	SE	L95	U95	P
1	154688197	exm2268766	C	0.4985	0.492	1.016	0.06093	0.9018	1.145	0.7916
1	154806908	NeuroX_dbSNP_rs116286121	T	0.01579	0.01258	1.154	0.2501	0.7067	1.884	0.5674
1	154814353	exm-rs13376333	T	0.3128	0.3002	1.047	0.06657	0.9189	1.193	0.4905
1	154837939	NeuroX_dbSNP_rs116839452	G	0.007519	0.005719	1.236	0.3701	0.5985	2.553	0.5668
1	154852735	NeuroX_dbSNP_rs114853077	T	0.02556	0.02211	1.089	0.1971	0.7402	1.603	0.6644
1	154898185	NeuroX_dbSNP_rs114138760	C	0.01203	0.009722	1.172	0.2928	0.6602	2.08	0.5878
1	154901525	exm104822	G	0.01203	0.006291	1.884	0.3095	1.027	3.456	0.04063
1	154904863	exm104827	A	0.0007519	0.001334	0.9679	1.116	0.1086	8.627	0.9767
1	154919080	exm104878	T	0.4376	0.431	1.028	0.06346	0.908	1.164	0.6605
1	154919209	exm104885	T	0	0.001525	2.424e-09	8609	0	inf	0.9982
1	154920687	exm104909	T	0.001504	0.003089	0.4732	0.758	0.1071	2.091	0.3236
1	154942911	exm105066	A	0.0007519	0.003241	0.2144	1.018	0.02917	1.575	0.1302
1	154987704	exm105208	T	0.02481	0.02192	1.12	0.2009	0.7558	1.661	0.5713
1	154988255	NeuroX_rs71628639	A	0.01955	0.01201	1.653	0.2398	1.033	2.644	0.03622
1	154991027	exm105267	A	0	0.002954	4.327e-09	5714	0	inf	0.9973
1	154996385	exm105298	G	0.003008	0.002478	1.174	0.5757	0.3797	3.627	0.7811
1	155006099	exm105406	T	0.003008	0.001906	2.717	0.6311	0.7886	9.36	0.1133
1	155007181	exm105426	G	0.003008	0.002669	2.261	0.6147	0.6778	7.543	0.1844
1	155013042	exm105439	T	0	0.002097	4.677e-09	7033	0	inf	0.9978
1	155026942	exm105564	A	0.1481	0.1308	1.094	0.08855	0.9197	1.301	0.3102
1	155028450	exm105575	A	0.001504	0.001144	1.189	0.8462	0.2263	6.243	0.8382
1	155030364	exm105614	A	0.001504	0.001334	1.087	0.8056	0.2241	5.271	0.9178
1	155030534	exm105621	A	0	0.001906	2.334e-09	7689	0	inf	0.9979
1	155030595	exm105625	A	0.0007519	0.001343	1.087	1.102	0.1254	9.423	0.9397
1	155030599	exm105626	A	0.001504	0.001914	0.7115	0.7777	0.1549	3.267	0.6616
1	155031376	exm-rs12023499	T	0.2008	0.2112	1.022	0.07809	0.877	1.191	0.7801
1	155032752	exm105640	G	0.002256	0.001716	1.723	0.6808	0.4537	6.543	0.4242
1	155033308	exm105654	A	0.1805	0.158	1.089	0.0813	0.9289	1.278	0.2927
1	155033317	NeuroX_rs11264304	T	0.3293	0.3105	1.051	0.06724	0.921	1.199	0.4618
1	155039270	exm105682	T	0.004511	0.001716	2.705	0.5383	0.9416	7.768	0.06458
1	155042886	NeuroX_rs35902694	T	0.3797	0.3691	0.9982	0.06439	0.8798	1.132	0.9775
1	155057650	exm105716_ver3	C	0.0173	0.01666	0.988	0.2549	0.5995	1.628	0.9623
1	155058663	exm105734	A	0.1474	0.1412	1.01	0.08794	0.8502	1.2	0.9083
1	155103819	exm105745	T	0	0.001334	5.502e-09	8926	0	inf	0.9983
1	155106227	exm105764	A	0.4571	0.4908	0.9192	0.06333	0.8119	1.041	0.1835
1	155106439	exm105765	A	0.002256	0.001334	1.408	0.6981	0.3583	5.53	0.6243
1	155106697	exm2273337	A	0.3756	0.4108	0.8944	0.06424	0.7886	1.014	0.08232
1	155108167	NeuroX_rs12726330	A	0.02256	0.01525	1.483	0.2163	0.9708	2.266	0.06832
1	155148520	exm105846	A	0.04361	0.02802	1.605	0.1618	1.169	2.203	0.003459
1	155150593	exm105860	A	0.0007519	0.001144	1.15	1.147	0.1215	10.89	0.9027
1	155150602	exm105862	A	0.0007519	0.001526	0.4003	1.065	0.0496	3.23	0.3901
1	155160270	exm105939	T	0	0.001716	3.892e-09	7613	0	inf	0.998
1	155160698	exm105950	T	0.000753	0.001144	0.4857	1.094	0.05689	4.147	0.5093
1	155160813	exm105955	C	0.006015	0.004194	1.379	0.4178	0.6081	3.128	0.4417
1	155160941	exm105956	T	0.02256	0.0265	0.817	0.2029	0.5489	1.216	0.3194
1	155162067	exm-rs4072037	G	0.4684	0.4577	1.014	0.06261	0.8972	1.147	0.8198
1	155172725	exm106093	C	0.109	0.1073	1.019	0.1003	0.8374	1.241	0.8491
1	155175089	exm106126	T	0.02481	0.01716	1.399	0.2043	0.9374	2.088	0.1003
1	155194980	exm2268767	T	0.4895	0.4861	0.9784	0.06237	0.8658	1.106	0.7261
1	155205634	exm106217	C	0.01053	0.003241	2.651	0.3744	1.273	5.521	0.009212
1	155206037	exm106220	A	0.01353	0.01048	1.303	0.2738	0.7618	2.229	0.3338
1	155206167	NeuroX_rs2230288	A	0.02105	0.01449	1.487	0.2277	0.9519	2.324	0.08124
1	155210498	NeuroX_dbSNP_rs150466109	C	0.003008	0.001716	2.611	0.661	0.7147	9.538	0.1466
1	155213124	NeuroX_rs11264345	A	0.2997	0.3009	1.039	0.06846	0.9082	1.188	0.5802
1	155217906	exm106276	A	0	0.002	3.068e-09	7417	0	inf	0.9979
1	155218067	exm106286	T	0.004511	0.003434	1.269	0.4764	0.4988	3.228	0.6172
1	155218074	exm106288	A	0.0007519	0.001334	0.7694	1.095	0.08989	6.586	0.8109
1	155221613	exm1717234_ver2	T	0	0.001967	2.961e-09	7576	0	inf	0.9979
1	155230131	exm-rs1142287	A	0.2647	0.2594	1.096	0.07096	0.9533	1.259	0.1984
1	155230432	exm106398	A	0.009023	0.007434	1.149	0.3476	0.5812	2.27	0.69
1	155231927	exm106411	T	0.01579	0.01392	1.198	0.2494	0.735	1.954	0.468
1	155240602	exm106467	T	0	0.001334	2.383e-09	9120	0	inf	0.9983
1	155240635	exm106470	T	0.003759	0.002859	1.312	0.4979	0.4945	3.482	0.5853
1	155247587	exm106483	G	0.01805	0.01906	0.9391	0.2273	0.6015	1.466	0.7822
1	155254459	exm106514	A	0	0.001525	7.512e-09	7930	0	inf	0.9981
1	155255611	exm106534	T	0.002256	0.001334	1.805	0.6943	0.463	7.039	0.3948
1	155255701	exm106543	A	0.001504	0.0009535	1.726	0.8507	0.3258	9.146	0.5211
1	155255719	exm106546	T	0	0.001716	2.682e-09	8117	0	inf	0.9981
1	155257018	exm106550	G	0.002256	0.001716	1.377	0.6717	0.3692	5.138	0.6337
1	155257818	exm106567	T	0.0362	0.02652	1.26	0.1738	0.8964	1.772	0.1833
1	155260382	exm106593	T	0.003759	0.002859	1.273	0.521	0.4587	3.535	0.6427
1	155261636	exm106603_ver3	T	0.0007519	0.001334	0.5305	1.073	0.06482	4.341	0.5544
1	155261649	exm106605	T	0.004511	0.006102	0.7771	0.4504	0.3214	1.879	0.5755
1	155261709	exm106607	A	0.003759	0.003431	1.023	0.5093	0.3771	2.777	0.9638
1	155265230	exm106652	A	0.0007519	0.001525	0.4406	1.064	0.05478	3.544	0.441
1	155279722	exm106685_ver3	T	0.003759	0.002098	2.091	0.5583	0.7002	6.246	0.1863
1	155290231	exm106714	C	0.03233	0.02459	1.301	0.1784	0.9171	1.845	0.1402
1	155290261	exm106716	A	0.0007519	0.001144	0.6329	1.085	0.07544	5.31	0.6734
1	155290587	exm106720	G	0.002259	0.001343	2.811	0.7408	0.658	12.01	0.163
1	155291050	exm106738	T	0.006767	0.006528	0.9905	0.3818	0.4687	2.093	0.9802
1	155291263	exm106749	T	0.002256	0.002321	1.127	0.6681	0.3042	4.173	0.8582
1	155294914	exm106817	C	0.002256	0.001334	2.796	0.7402	0.6554	11.93	0.1648
1	155295681	exm106831	T	0	0.002669	2.565e-09	6431	0	inf	0.9975
1	155317682	exm106920	T	0.002256	0.002097	0.8029	0.6666	0.2174	2.965	0.7419
1	155359992	NeuroX_rs71628662	C	0.01579	0.01223	1.311	0.2545	0.7958	2.158	0.2879
1	155376741	NeuroX_chr1:155376741	G	0.0007519	0.004194	0.4226	1.061	0.05283	3.381	0.4169
1	155408635	exm106989	T	0.001504	0.003622	0.522	0.7768	0.1139	2.393	0.4026
1	155408644	exm106992_ver3	A	0.001504	0.001334	1.071	0.8075	0.22	5.213	0.9323
1	155447818	exm107007	C	0	0.001716	3.233e-09	7753	0	inf	0.998
1	155448415	exm107025	G	0.001504	0.001144	2.297	0.8792	0.4099	12.87	0.3443
1	155451343	exm107109	C	0.001504	0.001525	1.611	0.8581	0.2996	8.657	0.5786
1	155508882	exm2259814	G	0.3293	0.3364	1.037	0.06553	0.9117	1.179	0.5832
1	155581038	exm107170	T	0.0007519	0.002691	0.2865	1.04	0.0373	2.201	0.2296
1	155582257	exm107192	A	0.0007519	0.001144	0.8161	1.096	0.09532	6.987	0.8529
1	155582326	exm107200	A	0	0.003482	3.182e-09	5816	0	inf	0.9973
1	205235990	exm-rs1668873	T	0.3624	0.3572	0.9861	0.06399	0.8698	1.118	0.8266
1	205237137	NeuroX_rs1668871	G	0.3797	0.3737	0.9903	0.06304	0.8752	1.12	0.8767
1	205272918	exm142158	A	0.01654	0.01697	1.134	0.2566	0.6857	1.875	0.6243
1	205277781	exm2250504	T	0.02782	0.02402	1.213	0.1913	0.8338	1.765	0.3127
1	205290717	exm142250	A	0.001504	0.001716	0.8147	0.7877	0.174	3.815	0.7947
1	205318321	exm2250505	T	0.3902	0.394	0.9911	0.06323	0.8756	1.122	0.888
1	205385412	exm142336	G	0.008271	0.01048	0.8614	0.3385	0.4437	1.672	0.6594
1	205388384	exm142341	G	0.01053	0.006291	1.518	0.3274	0.7992	2.884	0.2023
1	205389592	exm142351	A	0.03008	0.03336	0.8875	0.1821	0.6211	1.268	0.5123
1	205483124	exm-rs16855698	C	0.0609	0.07739	0.8994	0.1292	0.6981	1.159	0.412
1	205492679	exm142369	A	0.04662	0.05059	1.004	0.1488	0.7499	1.344	0.9801
1	205495233	exm142391	T	0.003759	0.004766	0.6823	0.4962	0.258	1.805	0.4411
1	205496943	exm142407	T	0.000753	0.003585	0.368	1.047	0.04728	2.865	0.3397
1	205548956	exm142459	A	0.04662	0.06405	0.7013	0.1417	0.5312	0.9258	0.01229
1	205549933	exm142472	A	0.0007519	0.004968	0.4161	1.06	0.05215	3.32	0.4079
1	205628616	exm142605	T	0.009023	0.008772	1.065	0.3248	0.5635	2.013	0.8458
1	205628780	exm142615	T	0.002256	0.001144	1.256	0.7219	0.3051	5.168	0.7524
1	205631084	exm142623	T	0.002256	0.00305	0.749	0.6337	0.2163	2.594	0.6484
1	205646646	NeuroX_rs868844	G	0.2474	0.2726	0.9153	0.07143	0.7957	1.053	0.2155
1	205652472	NeuroX_rs4245718	A	0.2474	0.2747	0.9069	0.07131	0.7886	1.043	0.1707
1	205655549	NeuroX_rs12402185	T	0.03158	0.04003	0.783	0.1752	0.5554	1.104	0.1626
1	205656583	NeuroX_rs4601639	C	0.2474	0.2718	0.9161	0.07145	0.7964	1.054	0.22
1	205657570	NeuroX_rs823105	T	0.4662	0.4236	1.117	0.06312	0.9874	1.265	0.07858
1	205662718	NeuroX_rs1172198	T	0.4677	0.4266	1.107	0.06302	0.9785	1.253	0.1062
1	205663478	NeuroX_rs12118655	G	0.1105	0.1271	0.8753	0.09896	0.721	1.063	0.1785
1	205667006	NeuroX_rs823101	G	0.4691	0.4272	1.111	0.06325	0.9817	1.258	0.09517
1	205675240	NeuroX_rs72750964	T	0.4496	0.4083	1.109	0.063	0.9806	1.255	0.0992
1	205676088	NeuroX_rs11580015	C	0.4504	0.4116	1.1	0.06303	0.9722	1.245	0.1304
1	205676263	exm-rs12748961	C	0.1128	0.1262	0.9041	0.09814	0.7459	1.096	0.3041
1	205683355	NeuroX_rs3805	G	0.1128	0.1266	0.9015	0.09803	0.7439	1.092	0.2901
1	205684067	NeuroX_rs10900522	G	0.2233	0.2447	0.9322	0.07444	0.8057	1.079	0.3457
1	205689227	NeuroX_rs823093	C	0.0391	0.04868	0.8482	0.1618	0.6177	1.165	0.309
1	205689807	NeuroX_rs823094	G	0.4383	0.403	1.087	0.06272	0.9616	1.23	0.1817
1	205692084	NeuroX_rs1935025	A	0.2474	0.2674	0.9429	0.07191	0.8189	1.086	0.4135
1	205693136	NeuroX_rs16856215	T	0.007519	0.007056	1.046	0.3669	0.5096	2.147	0.9027
1	205694363	NeuroX_dbSNP_rs10494873_rep	C	0.007519	0.007056	1.048	0.3668	0.5106	2.151	0.8986
1	205694720	NeuroX_rs3761919	T	0.2474	0.2681	0.942	0.07199	0.818	1.085	0.4062
1	205696521	NeuroX_rs1772146	G	0.0391	0.04756	0.8579	0.1619	0.6247	1.178	0.3438
1	205697845	NeuroX_rs1620334	C	0.0391	0.0488	0.849	0.1617	0.6183	1.166	0.3115
1	205698026	NeuroX_rs7513645	A	0.2477	0.2678	0.9449	0.07188	0.8207	1.088	0.4303
1	205712957	NeuroX_rs11240561	G	0.2474	0.2676	0.9419	0.07186	0.8181	1.084	0.4046
1	205713378	exm-rs823128	G	0.0391	0.04842	0.8524	0.1619	0.6206	1.171	0.324
1	205714437	NeuroX_rs823131	A	0.0391	0.04947	0.8296	0.1618	0.6041	1.139	0.2483
1	205717823	NeuroX_rs4951261	C	0.3812	0.3894	0.994	0.06364	0.8774	1.126	0.9244
1	205719532	NeuroX_rs823114	G	0.4489	0.4706	0.9568	0.06264	0.8463	1.082	0.4809
1	205719857	NeuroX_rs865402	A	0.0391	0.0488	0.8502	0.162	0.6189	1.168	0.3163
1	205720078	NeuroX_rs823115	G	0.0391	0.04899	0.8462	0.1619	0.6161	1.162	0.3023
1	205720212	NeuroX_rs12564209	G	0.1113	0.1254	0.8988	0.0986	0.7409	1.09	0.2794
1	205722958	NeuroX_rs11240565	T	0.388	0.3942	1.003	0.06373	0.885	1.136	0.9651
1	205723572	NeuroX_rs823118	C	0.4481	0.47	0.9556	0.06272	0.8451	1.081	0.4694
1	205723619	NeuroX_rs860311	T	0.05128	0.0684	0.7761	0.1415	0.5882	1.024	0.07327
1	205724050	NeuroX_rs823120	C	0.0391	0.05032	0.8239	0.1619	0.5999	1.132	0.2315
1	205726336	NeuroX_rs823124	C	0.0391	0.05032	0.8239	0.1619	0.5999	1.132	0.2315
1	205727468	NeuroX_rs1772150	G	0.05196	0.06743	0.7863	0.1414	0.596	1.037	0.08907
1	205730573	NeuroX_rs56276813	T	0.2541	0.2722	0.9507	0.07143	0.8265	1.094	0.4796
1	205733138	NeuroX_rs823147	A	0.0391	0.04823	0.8578	0.1621	0.6243	1.179	0.3441
1	205734032	NeuroX_rs1832775	A	0.2534	0.2714	0.9509	0.0715	0.8266	1.094	0.4817
1	205736563	NeuroX_rs823153	A	0.0391	0.04823	0.8578	0.1621	0.6243	1.179	0.3441
1	205737450	NeuroX_rs844005	T	0.03985	0.04823	0.8752	0.1614	0.6378	1.201	0.4089
1	205738166	NeuroX_rs823135	T	0.03985	0.04842	0.8705	0.1613	0.6345	1.194	0.3902
1	205738251	NeuroX_rs823136	C	0.0391	0.04825	0.8575	0.1621	0.6241	1.178	0.3429
1	205739192	NeuroX_rs823138	T	0.0391	0.04861	0.8496	0.162	0.6185	1.167	0.3143
1	205739266	NeuroX_rs708723	C	0.4451	0.4695	0.9467	0.06271	0.8372	1.071	0.3826
1	205739396	NeuroX_rs823139	T	0.1195	0.1327	0.8985	0.09803	0.7414	1.089	0.2749
1	205740668	exm142728	C	0.01278	0.01735	0.7129	0.2694	0.4205	1.209	0.2091
1	205744546	NeuroX_rs823144	C	0.2519	0.2696	0.9698	0.07171	0.8427	1.116	0.6692
1	205745684	NeuroX_rs1775151	C	0.2534	0.2719	0.9716	0.07175	0.8441	1.118	0.6876
1	205745782	NeuroX_rs1772153	T	0.2391	0.2503	1.004	0.07317	0.87	1.159	0.9541
1	205752665	exm-rs947211	A	0.2504	0.2672	0.9753	0.07181	0.8473	1.123	0.7281
1	205753097	NeuroX_rs885224	T	0.2504	0.2667	0.9767	0.07184	0.8484	1.124	0.7431
1	205756012	NeuroX_rs1775144	G	0.03684	0.04746	0.7993	0.1661	0.5773	1.107	0.1774
1	205756143	NeuroX_rs1775145	C	0.2609	0.279	0.9723	0.07145	0.8452	1.118	0.6938
1	205756168	NeuroX_rs1775146	A	0.2474	0.2617	0.9948	0.07283	0.8625	1.147	0.9432
1	205759876	NeuroX_rs1341249	T	0.1767	0.1945	0.9721	0.08233	0.8272	1.142	0.7311
1	205762139	NeuroX_rs708726	A	0.2526	0.2675	0.9985	0.0713	0.8683	1.148	0.9832
1	205762946	NeuroX_rs823155	T	0.2534	0.267	1.002	0.07124	0.8715	1.152	0.9763
1	205764640	exm-rs823156	G	0.1835	0.189	0.996	0.07938	0.8525	1.164	0.96
1	205771061	NeuroX_rs823065	T	0.06692	0.07301	0.9629	0.1252	0.7534	1.231	0.7624
1	205771173	NeuroX_rs823066	A	0.06692	0.07301	0.9629	0.1252	0.7534	1.231	0.7624
1	205773461	NeuroX_rs708729	C	0.1902	0.203	0.9538	0.07872	0.8174	1.113	0.5476
1	205773652	exm2259935	C	0.191	0.2066	0.9384	0.07871	0.8042	1.095	0.4193
1	205774156	NeuroX_rs823073	T	0.06938	0.07583	0.9655	0.1237	0.7576	1.231	0.7768
1	205775810	NeuroX_rs823076	T	0.06917	0.07491	0.9736	0.1237	0.764	1.241	0.829
1	205776109	NeuroX_rs823077	A	0.06917	0.07497	0.9758	0.1237	0.7657	1.244	0.8434
1	205776458	NeuroX_rs823078	T	0.06692	0.0732	0.9597	0.1252	0.7509	1.226	0.7423
1	205792836	exm2250506	T	0.3331	0.3576	0.9041	0.06666	0.7933	1.03	0.1303
1	205798033	NeuroX_rs823085	G	0.06541	0.07358	0.924	0.125	0.7233	1.181	0.5274
1	205801872	exm142825	A	0.4519	0.4962	0.8797	0.06331	0.777	0.9959	0.04285
1	205808013	NeuroX_rs11240572	A	0.03534	0.04136	0.843	0.1664	0.6084	1.168	0.3046
1	205810947	exm142830	T	0.06015	0.06329	1.007	0.131	0.779	1.302	0.9577
1	205811865	exm142840	T	0.006015	0.005719	1.05	0.4039	0.4756	2.317	0.9042
1	205812879	exm142843	G	0.004511	0.003241	1.387	0.4598	0.5632	3.415	0.4769
1	205812912	exm142845	G	0.1534	0.1521	1.039	0.0872	0.8755	1.232	0.663
1	205813995	exm142865_ver3	A	0.001504	0.0009531	1.534	0.8442	0.2932	8.025	0.6122
1	205814485	exm142869	A	0.247	0.2652	0.9083	0.07156	0.7894	1.045	0.1787
1	205814497	exm142870	T	0.04586	0.06557	0.7754	0.1426	0.5863	1.025	0.07443
1	205884039	exm142898	G	0.001504	0.001144	1.749	0.8571	0.326	9.383	0.5142
1	205884138	exm142906	T	0.003008	0.005337	0.5544	0.541	0.192	1.601	0.2755
1	205884274	exm142917	C	0.08872	0.1035	0.8899	0.1076	0.7207	1.099	0.2785
1	205884508	exm142923	T	0.001504	0.0009531	1.722	0.8459	0.328	9.037	0.5207
1	205887981	exm142936	C	0.08127	0.08311	0.9982	0.1138	0.7986	1.248	0.9874
1	205887994	exm142937	T	0.001504	0.001906	0.8489	0.7877	0.1813	3.975	0.8352
1	205890932	exm142964	A	0.001504	0.002859	0.6065	0.7827	0.1308	2.813	0.5229
1	205892736	exm142978	C	0.0007519	0.001334	0.5201	1.073	0.06355	4.256	0.5421
1	205896235	exm-rs11240594	A	0.1481	0.1686	0.9052	0.08571	0.7652	1.071	0.2453
1	205896395	exm142994_ver3	C	0.003008	0.004194	0.931	0.4839	0.3606	2.404	0.8826
1	205898454	exm143024	A	0	0.001334	3.521e-09	8677	0	inf	0.9982
1	205901026	exm143036	T	0.01581	0.0105	1.54	0.2587	0.9278	2.558	0.09483
1	205902130	exm143055	T	0.001504	0.0009535	2.005	0.8958	0.3465	11.61	0.4373
1	205904888	exm143062	T	0.001504	0.0009531	1.228	0.8566	0.2291	6.581	0.8106
1	207195352	exm144176	C	0.004511	0.005157	1.391	0.4563	0.569	3.403	0.469
1	207195529	exm144190	T	0	0.001906	2.18e-09	7693	0	inf	0.9979
1	207195568	exm144193_ver4	G	0.002256	0.001144	2.297	0.7631	0.5147	10.25	0.2759
1	207195652	exm144199	T	0.004511	0.003431	2.119	0.4931	0.806	5.569	0.1279
1	207195779	exm144203_ver4	A	0.009774	0.0101	0.9632	0.3114	0.5231	1.773	0.9041
1	207195868	exm144205	A	0.001506	0.001553	1.08	0.7999	0.2251	5.178	0.9236
1	207196028	exm144214	G	0.0007519	0.001526	0.6736	1.078	0.0814	5.574	0.714
1	207200895	exm144274	A	0.002256	0.003622	0.621	0.6245	0.1826	2.112	0.4455
1	207222471	exm144288_ver4	C	0	0.001525	2.982e-09	8259	0	inf	0.9981
1	207245684	exm144374	T	0.0007519	0.00382	0.1975	1.019	0.02679	1.455	0.1114
1	207273209	exm144429	G	0	0.001334	2.407e-09	9204	0	inf	0.9983
1	207286380	exm144432	G	0.001504	0.001911	1.389	0.844	0.2656	7.261	0.6973
1	207286381	exm144433	A	0.03684	0.04655	0.8288	0.1613	0.6041	1.137	0.2446
1	207287481	exm144440	T	0.001504	0.00305	0.6717	0.845	0.1282	3.519	0.6377
1	207300070	exm144473	A	0.007519	0.01106	0.6827	0.3469	0.3459	1.347	0.2712
1	207307932	exm144499	A	0.001504	0.0061	0.2307	0.7317	0.05499	0.9682	0.04505
1	207510733	exm144550	G	0	0.001334	2.728e-09	8195	0	inf	0.9981
1	207535246	exm2250517	C	0.4496	0.4731	0.9129	0.06253	0.8076	1.032	0.1451
1	207641950	exm144594_ver4	T	0.006767	0.007053	0.9171	0.3764	0.4385	1.918	0.8182
1	207646462	exm144675	A	0.2955	0.3167	0.8814	0.06802	0.7714	1.007	0.06344
1	207646898	exm144679	C	0.2992	0.3202	0.8868	0.06781	0.7764	1.013	0.07643
1	207646923	exm144681	A	0.2955	0.3158	0.8856	0.06815	0.7749	1.012	0.07468
1	207652176	exm-rs17045328_ver2	G	0.03012	0.02116	1.584	0.1911	1.089	2.303	0.01615
1	207653364	exm144740	G	0.06767	0.0753	0.8699	0.1233	0.6832	1.108	0.2581
1	207653395	exm144743	C	0.1564	0.1467	1.038	0.08627	0.8761	1.229	0.6692
1	207757515	NeuroX_rs12034598	G	0.1872	0.1895	1.012	0.08004	0.8652	1.184	0.8804
1	207760772	exm144887	G	0.02556	0.02669	0.9336	0.1886	0.6451	1.351	0.7158
1	207760773	exm144888	T	0.2774	0.2756	0.9987	0.06895	0.8725	1.143	0.985
1	207782707	exm144908	G	0.1068	0.1039	1.036	0.1006	0.8504	1.262	0.7266
1	207782769	exm144910_ver2	A	0.02331	0.02612	0.894	0.2016	0.6022	1.327	0.5782
1	207782916	exm144922	A	0.0218	0.02136	1.016	0.2135	0.6687	1.544	0.9401
1	207782931	exm144924	G	0.2248	0.2335	1	0.07603	0.8619	1.161	0.9961
1	207784968	exm-rs3818361	T	0.1962	0.1857	1.08	0.07825	0.9262	1.259	0.3269
1	207786289	exm-rs6701713	A	0.1962	0.1857	1.08	0.07825	0.9262	1.259	0.3269
1	207787763	exm144947	A	0	0.001716	3.443e-09	7748	0	inf	0.998
1	207791434	exm144961	G	0.02331	0.02192	1.117	0.2054	0.7467	1.67	0.5907
1	207791535	exm144965	A	0.001504	0.002097	1.121	0.7529	0.2562	4.902	0.8797
1	207793289	exm144971	C	0.003008	0.0005719	3.468	0.7823	0.7485	16.07	0.1119
1	207803595	exm-rs12034383	G	0.4164	0.4049	1.075	0.06353	0.9495	1.218	0.2525
1	207804141	NeuroX_rs1408077	T	0.191	0.1742	1.1	0.0794	0.9418	1.286	0.2282
1	207850900	exm145007	C	0.002256	0.001334	2.102	0.7013	0.5317	8.309	0.2894
1	207857254	exm145020	G	0.1158	0.1129	1.007	0.09599	0.8341	1.215	0.9445
1	207868009	exm145044	G	0	0.00156	5.964e-09	8226	0	inf	0.9982
1	207870968	exm145055	T	0.0007519	0.001144	0.5609	1.086	0.0668	4.71	0.5944
1	207872290	exm-rs7527798	C	0.2594	0.2613	0.9664	0.07124	0.8404	1.111	0.6311
1	207925595	exm145089	T	0	0.001716	4.011e-09	7382	0	inf	0.9979
1	207958446	exm145146	T	0.0188	0.01775	1.004	0.2311	0.6386	1.58	0.9846
1	208024820	exm-rs12731740	T	0.09699	0.1077	0.9319	0.1047	0.759	1.144	0.5001
1	208072436	exm145213	A	0.001504	0.001716	0.8948	0.7856	0.1919	4.173	0.8875
1	208072455	exm145214	T	0.002256	0.002287	0.9327	0.6492	0.2613	3.33	0.9146
1	208073205	exm145219	A	0.02331	0.01925	1.294	0.2119	0.8542	1.96	0.2239
1	208128722	exm-rs2745967	G	0.3524	0.3736	0.8916	0.06454	0.7856	1.012	0.07532
1	208164440	exm2250521	G	0.403	0.4089	1.012	0.06354	0.8932	1.146	0.8554
1	232246027	exm-rs10746514	A	0.4429	0.4276	1.044	0.06275	0.9236	1.181	0.4879
1	232344958	NeuroX_rs6703676	T	0.4594	0.4771	0.9604	0.06201	0.8505	1.085	0.5148
1	232349350	NeuroX_rs7411832	C	0.4563	0.4735	0.9541	0.06199	0.845	1.077	0.4487
1	232349765	NeuroX_rs7412349	C	0.4556	0.4735	0.9516	0.06195	0.8428	1.074	0.4231
1	232363452	NeuroX_rs12075606	A	0.09474	0.1071	0.8241	0.1051	0.6707	1.013	0.06582
1	232491315	exm2263853	A	0.4068	0.4393	0.8989	0.06371	0.7933	1.018	0.0942
1	232507616	NeuroX_rs3131811	A	0.3158	0.3167	1.014	0.06674	0.8895	1.156	0.8368
1	232519150	exm-rs669408	G	0.4384	0.4243	1.096	0.06319	0.9679	1.24	0.1486
1	232534919	exm159110	T	0.001504	0.002287	0.6815	0.7717	0.1502	3.093	0.6193
1	232539219	exm159120	T	0.003759	0.01106	0.685	0.4812	0.2667	1.759	0.4318
1	232561520	exm159152	A	0.008271	0.00934	0.8504	0.3384	0.4382	1.651	0.632
1	232564288	exm159162	G	0.003008	0.01029	0.28	0.5219	0.1007	0.7786	0.01471
1	232564297	exm159163	A	0.1925	0.1942	0.9794	0.0806	0.8363	1.147	0.7961
1	232568041	exm159168	A	0.103	0.1018	1.009	0.1013	0.8275	1.231	0.9276
1	232568146	exm159173	C	0.0007519	0.001144	0.6716	1.084	0.08026	5.619	0.7134
1	232581366	exm159212	T	0.002262	0.004046	0.5533	0.6249	0.1626	1.883	0.3435
1	232650164	exm159319	C	0.002256	0.0009531	2.433	0.7353	0.5758	10.28	0.2266
1	232650941	exm159352_ver2	C	0.002256	0.002478	1.137	0.6441	0.3218	4.02	0.8415
1	232657647	NeuroX_rs35186494	C	0.1519	0.1342	1.176	0.08816	0.9894	1.398	0.06597
1	232658363	NeuroX_rs2357070	A	0.212	0.2077	1.079	0.07565	0.93	1.251	0.317
1	232658436	NeuroX_rs10910548	G	0.1459	0.1287	1.151	0.08935	0.966	1.371	0.1157
1	232658704	NeuroX_rs3902818	T	0.1481	0.1321	1.154	0.08884	0.9694	1.373	0.1074
1	232659827	NeuroX_rs7535469	T	0.2083	0.2063	1.064	0.07596	0.9166	1.235	0.4157
1	232660040	NeuroX_rs2182431	G	0.1481	0.1318	1.154	0.08895	0.9697	1.374	0.1065
1	232664611	NeuroX_rs10797576	T	0.1429	0.1273	1.137	0.08988	0.9536	1.356	0.1523
1	232665165	NeuroX_rs6656109	C	0.2113	0.2116	1.059	0.07577	0.9126	1.228	0.4512
1	232669272	NeuroX_rs11589828	A	0.1571	0.1443	1.16	0.087	0.9781	1.376	0.08819
1	232669682	NeuroX_rs1326293	T	0.1504	0.1405	1.131	0.08853	0.9505	1.345	0.1658
1	232670114	NeuroX_rs6424234	C	0.2143	0.2137	1.066	0.07555	0.9191	1.236	0.3988
1	232670146	NeuroX_rs7532227	A	0.212	0.2109	1.067	0.07573	0.9194	1.237	0.395
1	232940863	exm159362	A	0.0007519	0.001334	5.831	1.322	0.4372	77.77	0.1822
1	232940953	exm159365	C	0.04737	0.04651	1.043	0.1461	0.783	1.389	0.7747
1	232940974	exm159367	A	0	0.001334	4.341e-09	8446	0	inf	0.9982
1	232941215	exm159388	G	0.04361	0.04156	1.025	0.1518	0.7613	1.381	0.8699
1	232941677	exm159407_ver4	T	0.04662	0.04691	1.032	0.1468	0.7736	1.376	0.8322
1	232942028	exm159419	G	0.003008	0.004766	0.841	0.5429	0.2902	2.437	0.7498
1	232942276	exm159432	A	0	0.002478	4.49e-09	6186	0	inf	0.9975
1	232943513	exm159480	T	0.001504	0.001144	1.273	0.8591	0.2363	6.855	0.7789
1	233022124	exm2260040	T	0.1263	0.1238	1.153	0.09864	0.9501	1.399	0.1497
1	233023947	exm2264965	A	0.4594	0.4592	1	0.06195	0.8856	1.129	0.9995
1	233105677	exm159514_ver2	A	0.0188	0.01658	1.129	0.2261	0.7248	1.758	0.5918
1	233120192	exm159542	A	0.02707	0.03355	0.7996	0.1874	0.5538	1.155	0.2327
1	233121884	exm159550_ver3	C	0.02256	0.01849	1.181	0.2118	0.7796	1.788	0.4329
1	233122016	exm159560	G	0.001504	0.00172	0.7766	0.786	0.1664	3.625	0.7477
1	233122127	exm159571	T	0.2293	0.2278	0.9862	0.07452	0.8521	1.141	0.8516
1	233122172	exm159576	A	0.006767	0.005528	1.253	0.3878	0.586	2.68	0.5604
1	233134086	exm159581	T	0.2248	0.2364	0.9366	0.07348	0.811	1.082	0.3729
1	233148271	NeuroX_rs6702102	C	0.2105	0.2207	0.9635	0.07464	0.8324	1.115	0.6187
1	233152681	exm159615	A	0	0.001906	3.302e-09	7371	0	inf	0.9979
2	127451481	exm224860	A	0	0.00172	3.062e-09	8248	0	inf	0.9981
2	127451514	exm224866	A	0.01353	0.01258	1.134	0.2728	0.6645	1.936	0.6443
2	127558363	exm2254543	T	0.497	0.4924	1.049	0.06171	0.9297	1.184	0.4363
2	127662897	exm-rs13418717	A	0.03759	0.03898	1.091	0.1646	0.79	1.506	0.598
2	127808076	exm224894	A	0.002256	0.00305	1.066	0.7477	0.2463	4.617	0.9315
2	127821511	exm224963	T	0.001504	0.001144	1.238	0.8212	0.2476	6.19	0.795
2	127826533	exm2254544	G	0.3128	0.3096	1.027	0.06614	0.9024	1.169	0.6841
2	127841930	NeuroX_rs17014923	T	0.1624	0.1813	0.8703	0.08188	0.7412	1.022	0.08965
2	127851697	NeuroX_rs11678252	G	0.4301	0.4283	0.9823	0.06118	0.8713	1.107	0.7706
2	127860149	exm2263907	C	0.3895	0.4127	0.9229	0.06235	0.8167	1.043	0.1979
2	127887985	exm-rs12989701	A	0.1669	0.1407	1.2	0.08355	1.018	1.413	0.02936
2	127889637	exm-rs7561528	A	0.3549	0.3183	1.158	0.06453	1.02	1.314	0.02295
2	127894615	exm-rs744373	C	0.3053	0.3006	1.054	0.06694	0.9243	1.202	0.4334
2	127944890	exm224996	A	0.0007519	0.001144	0.9299	1.147	0.09827	8.8	0.9495
2	127961026	exm225047	G	0.005263	0.004766	1.054	0.4325	0.4517	2.461	0.9025
2	128016978	exm225066	A	0.003759	0.002859	1.354	0.5205	0.4881	3.755	0.5605
2	128046416	exm225114	A	0.002256	0.001525	1.762	0.6967	0.4497	6.902	0.4163
2	128087544	exm225213	C	0.003008	0.0009531	2.752	0.6757	0.732	10.35	0.1341
2	128177377	exm-rs1158867	C	0.4263	0.4268	0.9683	0.06264	0.8565	1.095	0.6076
2	128261099	exm225332	T	0.003008	0.001716	5.098	0.7163	1.252	20.75	0.02298
2	128321770	exm225387	A	0.5241	0.487	1.154	0.06172	1.023	1.302	0.02029
2	128341722	exm225464_ver3	A	0.003012	0.002859	0.8818	0.5747	0.2859	2.72	0.8268
2	128350744	exm2263908	C	0.5023	0.4763	1.127	0.06162	0.9984	1.271	0.0531
2	128351149	exm225509	G	0.0007519	0.001334	0.4788	1.072	0.05854	3.917	0.4923
2	128377965	exm225568	A	0.002256	0.003431	0.5924	0.6278	0.1731	2.028	0.4043
2	128378009	exm225569	A	0	0.001343	3.141e-09	9033	0	inf	0.9983
2	128381717	exm225596	A	0.0007519	0.001334	1.141	1.126	0.1255	10.38	0.9068
2	128387261	exm225652	A	0.0007519	0.002288	2.144	1.098	0.249	18.46	0.4875
2	128389835	exm225688	A	0.005263	0.007249	0.7326	0.4162	0.324	1.656	0.4548
2	135119909	exm229068	C	0.0007519	0.001334	0.3593	1.083	0.04302	3.001	0.3445
2	135122375	exm2269324	C	0.3827	0.3549	1.134	0.06707	0.9942	1.293	0.06111
2	135139506	exm2254591	A	0.4015	0.3736	1.106	0.06521	0.9734	1.257	0.1218
2	135284307	NeuroX_rs606101	A	0.4307	0.4037	1.094	0.06482	0.9637	1.242	0.1648
2	135285279	NeuroX_rs512375	G	0.4436	0.4203	1.089	0.06418	0.9599	1.234	0.186
2	135290221	NeuroX_rs655472	T	0.4714	0.4466	1.098	0.06399	0.9687	1.245	0.1433
2	135291135	NeuroX_rs669759	C	0.4195	0.3947	1.092	0.06583	0.9602	1.243	0.1792
2	135294082	NeuroX_rs606076	T	0.4699	0.4441	1.096	0.06393	0.9668	1.242	0.1522
2	135295180	NeuroX_rs621341	T	0.4233	0.3969	1.099	0.06545	0.9669	1.25	0.1481
2	135298713	NeuroX_rs613828	G	0.4421	0.4281	1.066	0.06482	0.9389	1.21	0.3236
2	135298862	NeuroX_rs614356	T	0.4414	0.4273	1.068	0.06487	0.9405	1.213	0.3102
2	135300858	NeuroX_rs643796	A	0.4429	0.4275	1.074	0.06486	0.9462	1.22	0.2685
2	135300861	NeuroX_rs487404	A	0.4429	0.4277	1.074	0.06484	0.9454	1.219	0.274
2	135341120	NeuroX_rs842362	A	0.3256	0.3456	0.8827	0.06856	0.7717	1.01	0.06865
2	135341200	NeuroX_rs859767	G	0.3436	0.3721	0.862	0.06785	0.7547	0.9846	0.02867
2	135342254	NeuroX_rs859766	T	0.3256	0.3458	0.8817	0.06857	0.7708	1.009	0.0664
2	135342391	NeuroX_rs842348	G	0.3256	0.3454	0.8836	0.06855	0.7725	1.011	0.07102
2	135343037	NeuroX_rs842351	G	0.3549	0.3884	0.8577	0.06736	0.7516	0.9787	0.02263
2	135345059	NeuroX_rs842357	A	0.3346	0.365	0.8678	0.06776	0.7598	0.991	0.03631
2	135351764	NeuroX_rs2280219	A	0.3316	0.3618	0.8692	0.06809	0.7606	0.9933	0.03958
2	135353183	NeuroX_rs13410301	C	0.4111	0.4481	0.8625	0.06545	0.7586	0.9805	0.02378
2	135361035	NeuroX_rs7570717	G	0.3444	0.3764	0.8622	0.06736	0.7556	0.9839	0.02775
2	135362981	NeuroX_rs6750788	A	0.3398	0.3677	0.8672	0.06767	0.7595	0.9901	0.03517
2	135367656	NeuroX_rs35215000	C	0.4195	0.4556	0.8606	0.06534	0.7572	0.9782	0.02163
2	135370052	NeuroX_rs1516991	G	0.3451	0.377	0.8641	0.06734	0.7572	0.986	0.03005
2	135370656	NeuroX_rs4954154	G	0.3406	0.3677	0.8704	0.06759	0.7624	0.9937	0.03998
2	135371421	NeuroX_rs2176341	A	0.3414	0.3685	0.8723	0.06755	0.7642	0.9958	0.04319
2	135382914	NeuroX_rs13432068	G	0.3439	0.3675	0.8809	0.06761	0.7716	1.006	0.06077
2	135388261	NeuroX_rs11682346	G	0.3451	0.3755	0.8716	0.06713	0.7642	0.9942	0.04068
2	135389197	NeuroX_rs6759065	A	0.3451	0.3767	0.8691	0.0671	0.762	0.9912	0.03647
2	135392481	NeuroX_rs35599954	T	0.3398	0.3668	0.8734	0.06737	0.7653	0.9967	0.04446
2	135393110	NeuroX_rs11684785	G	0.3414	0.3685	0.8743	0.06739	0.7661	0.9977	0.04617
2	135395863	NeuroX_rs4954156	T	0.3429	0.3705	0.8768	0.06732	0.7685	1.001	0.05093
2	135396631	NeuroX_rs10928507	A	0.4165	0.4525	0.86	0.06526	0.7568	0.9774	0.02083
2	135396738	NeuroX_rs10803548	C	0.3466	0.3767	0.8739	0.06718	0.7661	0.9969	0.04489
2	135397569	NeuroX_rs6705916	C	0.4165	0.4533	0.8581	0.06521	0.7551	0.9751	0.01894
2	135401878	NeuroX_rs6729090	G	0.3429	0.3704	0.8775	0.06731	0.769	1.001	0.05211
2	135403199	NeuroX_rs10193171	A	0.4163	0.453	0.858	0.0653	0.755	0.9752	0.01905
2	135407285	NeuroX_rs6724774	C	0.4158	0.4493	0.8634	0.06514	0.7599	0.981	0.02414
2	135419163	NeuroX_rs7560738	A	0.106	0.1066	0.9914	0.1002	0.8145	1.207	0.931
2	135420237	NeuroX_rs11688414	G	0.4421	0.4916	0.8389	0.06582	0.7374	0.9545	0.007626
2	135426618	NeuroX_rs4954158	T	0.3444	0.3706	0.879	0.06735	0.7703	1.003	0.05541
2	135426782	NeuroX_rs4954159	A	0.3444	0.37	0.8808	0.06734	0.7719	1.005	0.0594
2	135427392	NeuroX_rs7571113	A	0.3444	0.37	0.8808	0.06734	0.7719	1.005	0.0594
2	135428054	NeuroX_rs11898084	T	0.3444	0.3696	0.8821	0.06739	0.773	1.007	0.06268
2	135429002	NeuroX_rs7575742	A	0.3444	0.3708	0.8774	0.06736	0.7689	1.001	0.05214
2	135430621	NeuroX_rs1467194	T	0.3444	0.3702	0.88	0.06735	0.7712	1.004	0.05773
2	135430709	NeuroX_rs6745983	G	0.4135	0.4466	0.8607	0.06535	0.7572	0.9783	0.0217
2	135431449	NeuroX_rs11898465	G	0.4113	0.4447	0.8562	0.06536	0.7532	0.9732	0.01752
2	135431692	NeuroX_rs4954160	A	0.4111	0.4447	0.856	0.06539	0.7531	0.9731	0.01743
2	135433023	NeuroX_rs6430529	G	0.3406	0.3639	0.8846	0.06753	0.7749	1.01	0.06932
2	135434849	NeuroX_rs6713239	C	0.3414	0.3656	0.8797	0.06763	0.7705	1.004	0.05812
2	135437503	NeuroX_rs872668	A	0.1594	0.1818	0.839	0.08626	0.7085	0.9935	0.04184
2	135437534	NeuroX_rs883917	T	0.1594	0.1849	0.8281	0.08619	0.6994	0.9805	0.02867
2	135438404	NeuroX_rs13391832	A	0.1602	0.1859	0.8278	0.08632	0.699	0.9804	0.02857
2	135438471	NeuroX_rs16830908	A	0.1406	0.1594	0.8407	0.09035	0.7043	1.004	0.05484
2	135438789	NeuroX_rs4954162	A	0.1383	0.1508	0.8593	0.09152	0.7182	1.028	0.09755
2	135439752	NeuroX_rs62171377	A	0.1368	0.15	0.8509	0.09184	0.7107	1.019	0.07862
2	135440167	NeuroX_rs6430531	C	0.1624	0.1886	0.8195	0.08639	0.6918	0.9707	0.02119
2	135443940	NeuroX_rs10928510	G	0.1619	0.1783	0.8673	0.08562	0.7333	1.026	0.09628
2	135443955	NeuroX_rs62171378	G	0.1398	0.1505	0.8681	0.09123	0.726	1.038	0.1211
2	135445946	NeuroX_rs4953923	T	0.1459	0.1586	0.8826	0.08969	0.7403	1.052	0.164
2	135448651	NeuroX_rs71417530	G	0.1383	0.1477	0.8743	0.09188	0.7302	1.047	0.1437
2	135457670	NeuroX_rs6720798	G	0.1707	0.1949	0.8527	0.08455	0.7225	1.006	0.05948
2	135458180	NeuroX_rs4954165	C	0.1709	0.1936	0.855	0.08454	0.7245	1.009	0.06399
2	135465073	NeuroX_rs4954168	T	0.1526	0.1677	0.8834	0.08809	0.7434	1.05	0.1595
2	135468385	NeuroX_rs10164986	C	0.1722	0.1952	0.8604	0.08442	0.7292	1.015	0.07479
2	135469514	NeuroX_rs6747587	G	0.1521	0.1675	0.882	0.08828	0.7418	1.049	0.1548
2	135469769	NeuroX_rs6747870	G	0.1459	0.1586	0.8701	0.08964	0.7299	1.037	0.1207
2	135470056	NeuroX_rs17733977	A	0.1436	0.1514	0.8878	0.0905	0.7435	1.06	0.1886
2	135471290	NeuroX_rs4953925	C	0.1549	0.1725	0.8794	0.08791	0.7402	1.045	0.1437
2	135471748	NeuroX_rs16830945	C	0.1526	0.1676	0.8846	0.08813	0.7443	1.051	0.1641
2	135472847	NeuroX_rs4953926	C	0.1722	0.1942	0.8666	0.0844	0.7345	1.022	0.08974
2	135475808	NeuroX_rs13018063	A	0.1564	0.1697	0.8982	0.08724	0.757	1.066	0.2184
2	135476859	NeuroX_rs62171396	T	0.1526	0.167	0.889	0.08811	0.748	1.057	0.1816
2	135477639	NeuroX_rs7565713	A	0.1704	0.1918	0.8619	0.08449	0.7303	1.017	0.07852
2	135479582	NeuroX_rs35220888	A	0.1444	0.1498	0.9063	0.09033	0.7592	1.082	0.2761
2	135480363	NeuroX_rs17321713	T	0.1444	0.1508	0.8989	0.09034	0.7531	1.073	0.2383
2	135480924	NeuroX_rs60597813	C	0.1699	0.1916	0.8589	0.08459	0.7277	1.014	0.0722
2	135481843	NeuroX_rs4953928	G	0.1692	0.1912	0.8557	0.08457	0.725	1.01	0.06532
2	135483381	NeuroX_rs3739034	C	0.1526	0.1672	0.8832	0.0883	0.7428	1.05	0.1596
2	135483413	NeuroX_rs948583	A	0.1707	0.1935	0.8559	0.08427	0.7256	1.01	0.06477
2	135483960	NeuroX_rs3886740	T	0.1707	0.1931	0.8581	0.08442	0.7272	1.012	0.06982
2	135484101	NeuroX_rs3886741	A	0.1526	0.1677	0.8824	0.08833	0.7422	1.049	0.1568
2	135484676	NeuroX_rs13399881	G	0.1714	0.1939	0.859	0.08433	0.7281	1.013	0.07147
2	135486150	NeuroX_rs34947476	G	0.1534	0.1678	0.8858	0.08831	0.745	1.053	0.1696
2	135486189	NeuroX_rs34405766	A	0.1526	0.1665	0.8845	0.0883	0.744	1.052	0.1646
2	135486302	NeuroX_rs34252323	A	0.1526	0.1677	0.8813	0.08834	0.7412	1.048	0.1528
2	135489179	NeuroX_rs17883869	G	0.1714	0.1897	0.8833	0.08422	0.7489	1.042	0.1408
2	135491290	NeuroX_rs74865979	G	0.1324	0.1302	0.9508	0.09398	0.7909	1.143	0.5917
2	135491932	NeuroX_rs4430991	T	0.1429	0.151	0.8838	0.09026	0.7405	1.055	0.1711
2	135499236	NeuroX_rs6727396	C	0.1639	0.188	0.8511	0.08544	0.7199	1.006	0.05917
2	135516504	NeuroX_rs78877892	G	0.1361	0.1493	0.8458	0.09182	0.7065	1.013	0.0681
2	135520534	NeuroX_rs13033373	C	0.1429	0.1513	0.8837	0.09026	0.7404	1.055	0.1706
2	135528787	NeuroX_rs77422475	A	0.1353	0.1491	0.8435	0.09209	0.7042	1.01	0.06451
2	135531703	NeuroX_rs4954174	G	0.1729	0.1948	0.8724	0.08414	0.7397	1.029	0.1046
2	135539967	NeuroX_rs6430538	T	0.4038	0.4544	0.8366	0.06558	0.7357	0.9513	0.006513
2	135549113	NeuroX_rs62171424	T	0.1271	0.1495	0.7957	0.09422	0.6615	0.9571	0.01528
2	135563672	NeuroX_rs62171431	T	0.1271	0.1458	0.8082	0.09393	0.6723	0.9716	0.0234
2	135581512	NeuroX_rs4953936	T	0.4023	0.4535	0.8359	0.06557	0.7351	0.9505	0.006252
2	135594221	NeuroX_rs62171443	C	0.2722	0.3023	0.8257	0.07092	0.7185	0.9488	0.006906
2	135594399	NeuroX_rs62171444	C	0.2195	0.2453	0.8114	0.0757	0.6995	0.9411	0.005755
2	135597628	NeuroX_rs10496731	G	0.4256	0.4529	0.885	0.06443	0.78	1.004	0.05797
2	135599009	NeuroX_rs1893396	T	0.4466	0.488	0.8515	0.06467	0.7501	0.9666	0.01294
2	135599407	NeuroX_rs3739029	G	0.4226	0.4558	0.8748	0.06453	0.7709	0.9927	0.0382
2	135599734	NeuroX_rs1530556	A	0.4173	0.4474	0.875	0.06459	0.771	0.9931	0.03871
2	135599739	NeuroX_rs1530555	A	0.4215	0.4561	0.8721	0.06451	0.7685	0.9896	0.03383
2	135600418	NeuroX_rs4954187	T	0.4466	0.4878	0.8511	0.06466	0.7498	0.9661	0.01263
2	135602156	NeuroX_rs6729702	A	0.418	0.448	0.8747	0.06469	0.7705	0.9929	0.03846
2	135602409	NeuroX_rs6430543	A	0.4188	0.4485	0.8754	0.06465	0.7713	0.9937	0.03964
2	135602601	NeuroX_rs6430545	A	0.4466	0.4863	0.8549	0.06463	0.7532	0.9703	0.01527
2	135603690	NeuroX_rs1942051	G	0.4474	0.4882	0.8527	0.06473	0.7511	0.968	0.0138
2	135606879	NeuroX_rs1530557	C	0.4188	0.4468	0.8781	0.06467	0.7736	0.9968	0.04443
2	135607333	NeuroX_rs4954189	A	0.4466	0.4865	0.8547	0.06466	0.753	0.9702	0.01519
2	135609746	NeuroX_rs10432371	A	0.4466	0.4865	0.8547	0.06466	0.753	0.9702	0.01519
2	135610154	NeuroX_rs2053726	G	0.4474	0.4883	0.8517	0.06474	0.7502	0.9669	0.01315
2	135612422	NeuroX_rs6430547	T	0.4133	0.4401	0.8645	0.06477	0.7614	0.9815	0.02453
2	135616621	NeuroX_rs1446523	A	0.4466	0.4865	0.8547	0.06466	0.753	0.9702	0.01519
2	135618982	NeuroX_rs6706537	C	0.4466	0.4867	0.8538	0.06468	0.7521	0.9692	0.01452
2	135623517	NeuroX_rs7593370	T	0.4466	0.4865	0.8556	0.06461	0.7538	0.9711	0.01577
2	135624008	NeuroX_rs3814358	G	0.4466	0.4865	0.8556	0.06461	0.7538	0.9711	0.01577
2	135629927	NeuroX_rs12469941	T	0.4474	0.4882	0.8536	0.06466	0.752	0.9689	0.01436
2	135631331	NeuroX_rs1446524	G	0.4474	0.4888	0.8513	0.06475	0.7499	0.9665	0.01293
2	135632981	NeuroX_rs4954192	T	0.4233	0.4563	0.8752	0.06455	0.7712	0.9932	0.03892
2	135637338	NeuroX_rs2166480	A	0.4466	0.4857	0.8569	0.06462	0.7549	0.9726	0.01683
2	135637847	NeuroX_rs1446525	A	0.4466	0.4857	0.8569	0.06462	0.7549	0.9726	0.01683
2	135638461	NeuroX_rs6430554	T	0.4466	0.4857	0.8569	0.06462	0.7549	0.9726	0.01683
2	135642180	NeuroX_rs4954193	G	0.4474	0.4882	0.8537	0.06468	0.7521	0.9691	0.01448
2	135643298	NeuroX_rs2053727	T	0.4466	0.4859	0.8565	0.06459	0.7547	0.9721	0.0165
2	135647659	NeuroX_rs6430555	C	0.4474	0.4861	0.8586	0.06461	0.7564	0.9745	0.01826
2	135650766	exm2269137	C	0.4128	0.4375	0.8718	0.06473	0.7679	0.9897	0.03397
2	135654168	NeuroX_rs1374292	T	0.4474	0.4876	0.8546	0.06464	0.7529	0.97	0.01503
2	135657471	NeuroX_rs10176573	A	0.4466	0.4857	0.8558	0.06462	0.754	0.9713	0.01596
2	135662244	NeuroX_rs4954197	A	0.4466	0.4857	0.8565	0.06461	0.7546	0.9721	0.01647
2	135664556	NeuroX_rs12469411	T	0.4474	0.4874	0.8552	0.06463	0.7534	0.9707	0.01549
2	135667053	NeuroX_rs1374288	A	0.4474	0.4874	0.8552	0.06463	0.7534	0.9707	0.01549
2	135667131	NeuroX_rs766271	T	0.4414	0.4783	0.8538	0.06476	0.752	0.9693	0.01462
2	135694379	NeuroX_rs1374289	A	0.4474	0.4851	0.8643	0.06471	0.7613	0.9812	0.02419
2	135694848	NeuroX_rs4953938	A	0.4474	0.4857	0.8615	0.06485	0.7587	0.9783	0.02155
2	135697557	NeuroX_rs10187990	G	0.4474	0.4851	0.8642	0.06471	0.7612	0.981	0.02407
2	135710322	NeuroX_rs10166142	G	0.4436	0.4798	0.8673	0.06439	0.7644	0.9839	0.02699
2	135711516	NeuroX_rs3814355	A	0.4474	0.4849	0.8647	0.06468	0.7618	0.9816	0.02462
2	135711657	NeuroX_rs3814354	T	0.4436	0.4798	0.8673	0.06439	0.7644	0.9839	0.02699
2	135713703	NeuroX_rs3769023	T	0.4429	0.4796	0.8659	0.06446	0.7631	0.9825	0.02552
2	135715957	NeuroX_rs1947112	C	0.4429	0.4796	0.8659	0.06446	0.7631	0.9825	0.02552
2	135717997	NeuroX_rs62168897	T	0.4429	0.4796	0.8659	0.06446	0.7631	0.9825	0.02552
2	135720715	NeuroX_rs56271357	T	0.4429	0.4796	0.8659	0.06446	0.7631	0.9825	0.02552
2	135722143	NeuroX_rs1592	C	0.4398	0.4745	0.8622	0.06448	0.7599	0.9784	0.02153
2	135738715	exm229293	G	0.0007519	0.001906	0.4093	1.053	0.05192	3.226	0.3964
2	135743594	exm229327	C	0	0.001334	4.988e-09	8515	0	inf	0.9982
2	135744007	exm229335	C	0.006015	0.01048	0.9356	0.3951	0.4313	2.029	0.8661
2	135744356	exm229349	A	0	0.001334	5.168e-09	8241	0	inf	0.9982
2	135744416	exm229354	G	0.009774	0.01526	0.9831	0.3143	0.5309	1.82	0.9568
2	135744418	exm229355	T	0.001504	0.001525	1.003	0.7944	0.2113	4.757	0.9974
2	135745034	exm229370	C	0	0.001334	4.988e-09	8515	0	inf	0.9982
2	135745129	exm229374	A	0.1564	0.1523	1.001	0.08594	0.8458	1.185	0.9906
2	135745304	exm229382	G	0.0007519	0.004003	0.1803	1.025	0.02416	1.345	0.09471
2	135756499	exm229421	A	0.001504	0.001906	0.589	0.731	0.1406	2.468	0.469
2	135766890	NeuroX_rs72976313	A	0.09173	0.1223	0.7787	0.1063	0.6323	0.9591	0.01863
2	135772049	NeuroX_rs77922444	T	0.06692	0.1024	0.6746	0.1198	0.5334	0.8531	0.001016
2	135781035	NeuroX_rs16831256	T	0.06767	0.1008	0.694	0.1192	0.5494	0.8766	0.00218
2	135803425	NeuroX_rs4954218	G	0.2662	0.2543	1.036	0.07087	0.902	1.191	0.6137
2	135866750	NeuroX_rs77732099	G	0.0609	0.08769	0.7093	0.1258	0.5543	0.9077	0.006341
2	135884166	exm229486	G	0.007519	0.008769	0.8323	0.3557	0.4145	1.671	0.6059
2	135887597	exm229490	T	0.005263	0.003622	1.526	0.4504	0.6311	3.688	0.3483
2	135893372	exm229525	G	0.1444	0.1459	0.9492	0.09194	0.7926	1.137	0.5703
2	135932720	NeuroX_rs935614	G	0.09098	0.1201	0.7827	0.1074	0.6341	0.9661	0.02254
2	135933317	NeuroX_rs6716969	G	0.09098	0.1199	0.7843	0.1074	0.6354	0.9679	0.0236
2	135938999	NeuroX_rs11897608	T	0.06617	0.09417	0.719	0.1213	0.5668	0.912	0.006551
2	135945474	NeuroX_rs57548051	G	0.09474	0.1224	0.8027	0.1065	0.6515	0.9889	0.03898
2	135952376	NeuroX_rs1550983	G	0.09023	0.1193	0.778	0.1076	0.63	0.9606	0.01964
2	135956745	NeuroX_rs1463136	T	0.09323	0.1222	0.7896	0.107	0.6402	0.9738	0.02723
2	135958940	NeuroX_rs80295457	T	0.06541	0.09607	0.6993	0.1215	0.5511	0.8874	0.003245
2	135960011	NeuroX_rs16831433	G	0.06692	0.09645	0.7152	0.1205	0.5648	0.9058	0.005418
2	135963304	NeuroX_rs4953949	G	0.08872	0.1182	0.7723	0.1083	0.6246	0.955	0.01707
2	135965002	exm229570	G	0.003008	0.001334	2.651	0.6415	0.754	9.32	0.1286
2	135966184	NeuroX_rs16831447	A	0.07014	0.09954	0.7356	0.1192	0.5824	0.9293	0.01001
2	135971806	NeuroX_rs73960603	A	0.06617	0.09665	0.7054	0.1211	0.5564	0.8943	0.003937
2	135972093	NeuroX_rs10928532	A	0.09248	0.121	0.7955	0.1073	0.6446	0.9818	0.03308
2	135973768	NeuroX_rs16831455	G	0.09173	0.1206	0.7894	0.1075	0.6395	0.9745	0.02779
2	135978792	NeuroX_rs16831462	G	0.06541	0.09607	0.6993	0.1215	0.5511	0.8874	0.003245
2	135980201	NeuroX_rs1545395	C	0.08872	0.1182	0.772	0.1083	0.6244	0.9546	0.01692
2	135980802	NeuroX_rs4954229	T	0.06541	0.09587	0.7003	0.1215	0.5519	0.8887	0.003373
2	135981554	NeuroX_rs6430564	G	0.08797	0.1176	0.7699	0.1086	0.6223	0.9526	0.01609
2	135985403	exm229602	A	0.001504	0.001529	1.099	0.8107	0.2243	5.382	0.9076
2	135986636	NeuroX_rs11892736	C	0.06541	0.09607	0.6993	0.1215	0.5511	0.8874	0.003245
2	135988127	exm229606	A	0.08797	0.1176	0.7699	0.1086	0.6223	0.9526	0.01609
2	135988224	exm229611	T	0.003008	0.001334	2.651	0.6415	0.754	9.32	0.1286
2	135988235	exm229612	T	0.01203	0.0223	0.6691	0.2677	0.396	1.131	0.1333
2	135988416	exm229622	T	0.08797	0.1172	0.7712	0.1086	0.6233	0.9542	0.01679
2	135997275	NeuroX_rs4954230	A	0.06541	0.09607	0.6993	0.1215	0.5511	0.8874	0.003245
2	135999758	NeuroX_rs6721502	G	0.06692	0.09665	0.714	0.1203	0.5641	0.9038	0.005101
2	136000253	NeuroX_rs16831481	C	0.09248	0.1196	0.8011	0.1073	0.6491	0.9887	0.03886
2	136000500	NeuroX_rs58183133	T	0.08722	0.1163	0.7688	0.1088	0.6211	0.9515	0.01565
2	136001215	NeuroX_rs11891774	G	0.08872	0.1182	0.7723	0.1083	0.6246	0.955	0.01707
2	136016514	NeuroX_rs4954231	T	0.08797	0.1167	0.7734	0.1086	0.6251	0.9568	0.01796
2	136027748	NeuroX_rs16831504	T	0.06391	0.09591	0.6841	0.1234	0.5371	0.8712	0.002089
2	136031551	NeuroX_rs73960635	T	0.06391	0.09431	0.6915	0.1234	0.543	0.8807	0.002794
2	136035510	NeuroX_rs4954232	G	0.06449	0.09316	0.7008	0.1235	0.5501	0.8927	0.003988
2	168725741	exm239374_ver3	T	0.000753	0.003241	0.2353	1.033	0.03108	1.781	0.1612
2	168931636	exm239435_ver4	T	0.0203	0.01735	1.161	0.2246	0.7476	1.803	0.5062
2	168961473	NeuroX_rs12692873	C	0.4474	0.4548	0.9566	0.06347	0.8447	1.083	0.4842
2	168970163	NeuroX_rs13007593	C	0.4496	0.4562	0.9614	0.06351	0.8489	1.089	0.5356
2	168970501	NeuroX_rs13432160	C	0.4504	0.4567	0.9611	0.06354	0.8486	1.089	0.5327
2	168985875	NeuroX_rs12618884	G	0.4519	0.4579	0.9615	0.06343	0.8491	1.089	0.536
2	169041386	NeuroX_rs6749447	G	0.2782	0.2802	1.052	0.06943	0.9184	1.206	0.4629
2	169071348	NeuroX_rs4438452	T	0.185	0.1803	1.031	0.07983	0.882	1.206	0.6991
2	169074972	exm-rs10208207	T	0.2481	0.2591	1.028	0.07241	0.892	1.185	0.7026
2	169079350	NeuroX_rs4668048	G	0.185	0.1798	1.033	0.07988	0.8833	1.208	0.6847
2	169084859	NeuroX_rs10176669	T	0.2188	0.2167	1.048	0.07575	0.9032	1.215	0.5381
2	169090464	NeuroX_rs6747565	C	0.4241	0.4276	0.9406	0.06241	0.8323	1.063	0.3263
2	169090562	NeuroX_rs10194006	C	0.4256	0.4276	0.9465	0.06238	0.8375	1.07	0.3777
2	169090774	NeuroX_rs13430810	C	0.4271	0.4317	0.9358	0.06252	0.8279	1.058	0.2883
2	169094746	NeuroX_rs10175790	C	0.4271	0.4316	0.9353	0.06248	0.8275	1.057	0.2846
2	169095829	NeuroX_rs5007396	T	0.4073	0.4256	0.89	0.0636	0.7857	1.008	0.06687
2	169095854	NeuroX_rs950535	T	0.4143	0.4228	0.92	0.06265	0.8137	1.04	0.1835
2	169100331	NeuroX_rs8179807	C	0.2714	0.2796	1.048	0.07041	0.913	1.203	0.5044
2	169110621	NeuroX_rs12622375	G	0.4677	0.4632	0.9652	0.06268	0.8536	1.091	0.5716
2	169122145	NeuroX_rs7569435	A	0.2639	0.2732	1.044	0.07087	0.9084	1.199	0.5457
2	169129145	NeuroX_rs1955337	T	0.1195	0.1285	0.9643	0.09372	0.8025	1.159	0.6979
2	169133796	NeuroX_rs908594	G	0.1226	0.1285	0.9856	0.09286	0.8216	1.182	0.8759
2	169136489	NeuroX_rs1400637	A	0.2617	0.271	1.05	0.07153	0.9124	1.208	0.498
2	169142042	NeuroX_rs2724176	G	0.4545	0.4618	0.9612	0.06292	0.8497	1.087	0.5297
2	169143079	NeuroX_rs6755949	G	0.4519	0.46	0.9525	0.06292	0.842	1.078	0.4396
2	169144248	NeuroX_rs11686570	T	0.4519	0.4594	0.9557	0.0629	0.8448	1.081	0.4708
2	169148282	NeuroX_rs12373660	G	0.4662	0.4708	0.9651	0.06244	0.8539	1.091	0.5695
2	169149135	NeuroX_rs2090462	A	0.4662	0.4705	0.9664	0.06239	0.8552	1.092	0.5839
2	169149965	NeuroX_rs974314	G	0.4662	0.4708	0.966	0.06239	0.8548	1.092	0.5789
2	169150494	NeuroX_rs34316957	A	0.115	0.1273	0.924	0.09561	0.7661	1.114	0.4081
2	169150589	NeuroX_rs7563871	A	0.4662	0.4705	0.9655	0.06236	0.8544	1.091	0.5731
2	169150945	NeuroX_rs2203704	C	0.4662	0.471	0.966	0.06238	0.8548	1.092	0.5792
2	169152291	NeuroX_rs971899	G	0.4662	0.4703	0.9665	0.06239	0.8552	1.092	0.5845
2	169152936	NeuroX_rs1517336	G	0.4669	0.4705	0.9679	0.06236	0.8565	1.094	0.6005
2	169154232	NeuroX_rs10207387	A	0.4541	0.4619	0.9499	0.06269	0.84	1.074	0.412
2	169154462	NeuroX_rs2724171	C	0.4429	0.4361	0.9848	0.06336	0.8698	1.115	0.8085
2	169156921	NeuroX_rs7595706	A	0.403	0.3948	0.9964	0.06413	0.8787	1.13	0.9548
2	169157332	NeuroX_rs2677273	T	0.4496	0.4491	1.032	0.0628	0.9129	1.168	0.6113
2	169157973	NeuroX_rs2466561	C	0.4023	0.3921	0.996	0.06429	0.8781	1.13	0.9507
2	169158403	NeuroX_rs1517340	G	0.4496	0.4487	1.033	0.0628	0.9131	1.168	0.608
2	169161223	NeuroX_rs7564800	C	0.391	0.3856	0.9764	0.06436	0.8607	1.108	0.7106
2	169166282	NeuroX_rs4668059	C	0.1241	0.1268	1.001	0.0933	0.8333	1.201	0.9954
2	169199695	exm2263915	C	0.415	0.4253	0.9774	0.06318	0.8636	1.106	0.7175
2	169312974	exm239481	A	0.009774	0.01201	0.8058	0.3097	0.4391	1.478	0.4855
2	169389091	exm-rs13393173_ver2	A	0.2383	0.2202	1.074	0.07288	0.9312	1.239	0.3259
2	169404120	exm239488	G	0	0.001334	2.184e-09	9205	0	inf	0.9983
2	169439848	exm2265366	A	0.1692	0.1798	0.9894	0.08299	0.8409	1.164	0.8983
2	169547547	exm239503	T	0.002256	0.0009531	2.562	0.7369	0.6044	10.86	0.2017
2	233633460	exm275853	A	0.3248	0.3351	0.9443	0.06599	0.8298	1.075	0.3854
2	233656142	exm275892	T	0.002256	0.002478	1.66	0.7734	0.3645	7.557	0.5124
2	233699415	exm2255118	G	0.4338	0.4443	0.9516	0.06285	0.8413	1.076	0.4295
2	233709083	exm275953	G	0.001504	0.001716	0.8197	0.7859	0.1757	3.825	0.8003
2	233712109	exm275978	G	0.001504	0.002479	0.5843	0.7633	0.1309	2.608	0.4815
2	233756073	exm276082	T	0.003008	0.004956	0.5898	0.5421	0.2038	1.707	0.3301
2	233834975	exm276137	A	0.1789	0.1533	1.187	0.08282	1.009	1.397	0.03814
2	233897414	exm276157	A	0.003759	0.002478	2.781	0.5754	0.9005	8.591	0.07544
2	233897503	exm276162	A	0.004511	0.006672	1.047	0.4599	0.425	2.578	0.9209
2	233899126	exm276187	A	0.5023	0.4712	1.08	0.06189	0.9571	1.22	0.211
2	233968153	exm2269379	T	0.1308	0.1254	1.093	0.09354	0.9101	1.313	0.3407
2	233990575	exm276247	A	0.001504	0.001716	0.9102	0.7865	0.1948	4.252	0.9047
2	233990592	exm276250	C	0.005263	0.002097	2.736	0.493	1.041	7.19	0.04118
2	233998481	exm-rs10933436_ver3	A	0.4414	0.4672	0.902	0.06184	0.7991	1.018	0.09544
2	234054873	exm276259	A	0.4992	0.4637	1.114	0.06218	0.9858	1.258	0.08375
2	234066969	exm276263	C	0.512	0.479	1.101	0.06202	0.9752	1.244	0.1199
2	234067017	exm276264	G	0.1208	0.1318	0.8787	0.09361	0.7315	1.056	0.1673
2	234072408	exm276269	G	0.002256	0.0009535	1.632	0.7439	0.3797	7.012	0.5104
2	234093058	exm276297	T	0.002256	0.001525	1.046	0.6958	0.2675	4.09	0.9486
2	234104058	exm276311	A	0.0007519	0.001144	0.6499	1.083	0.07784	5.426	0.6907
2	234158839	exm-rs10210302	C	0.4782	0.491	0.9808	0.06228	0.8681	1.108	0.7553
2	234180410	exm-rs3828309	T	0.4797	0.4931	0.9796	0.0624	0.8668	1.107	0.741
2	234181677	exm276387	A	0.0007519	0.001716	0.4593	1.058	0.05774	3.654	0.4621
2	234183368	exm276398	A	0.4789	0.4905	0.9863	0.06228	0.873	1.114	0.825
2	234184417	exm-rs3792109	C	0.4729	0.4909	0.9604	0.06244	0.8498	1.085	0.518
2	234229320	exm276476	G	0.04662	0.04727	0.9841	0.1493	0.7344	1.319	0.9145
2	234229395	exm276485	A	0.003759	0.006102	0.644	0.4883	0.2473	1.677	0.3675
2	234229468	exm276489	T	0.004511	0.004194	0.9643	0.4656	0.3871	2.402	0.9378
2	234255547	exm276552	A	0.3842	0.403	0.898	0.06386	0.7923	1.018	0.09189
2	234255548	exm276553	C	0.07669	0.0878	0.8795	0.1151	0.702	1.102	0.2646
2	234273242	exm-rs838705	G	0.382	0.3857	0.9956	0.0635	0.8791	1.128	0.9445
2	234357944	exm276656	T	0.003008	0.001144	3.41	0.6811	0.8973	12.96	0.07171
2	234394487	exm276775	A	0.2977	0.3193	0.8971	0.06821	0.7848	1.025	0.1113
2	234398065	exm276795	A	0.001508	0.001553	1.947	0.883	0.3449	10.99	0.4505
2	234406655	exm-rs6704644	T	0.09699	0.1048	0.9018	0.1039	0.7357	1.105	0.3195
2	234408547	exm276817	T	0	0.004782	7.507e-09	4599	0	inf	0.9968
2	234432017	exm276846	G	0.1917	0.2042	0.909	0.07902	0.7786	1.061	0.2274
2	234436069	exm276857	T	0.04737	0.05528	1.007	0.1427	0.7609	1.331	0.9634
2	234442230	exm276869	C	0.002256	0.0007625	1.74	0.7893	0.3704	8.172	0.483
2	234442305	exm276873	G	0.0007519	0.001144	0.9052	1.123	0.1002	8.181	0.9293
2	234463157	exm276898_ver3	C	0.001504	0.001716	0.8664	0.7864	0.1855	4.047	0.8553
2	234465572	exm276906	T	0	0.003051	8.874e-09	5594	0	inf	0.9974
2	234526784	exm276956	T	0.005263	0.004384	1.165	0.4359	0.4956	2.737	0.7266
2	234565283	exm-rs11892031	C	0.08584	0.08769	1.01	0.1106	0.8129	1.254	0.9305
3	87110674	exm-rs2660753	T	0.1075	0.118	0.9101	0.1021	0.745	1.112	0.3562
3	87152169	exm-rs9284813	G	0.1436	0.1479	0.9528	0.09193	0.7957	1.141	0.5986
3	87173324	exm-rs17181170	A	0.4632	0.4758	0.9372	0.06239	0.8293	1.059	0.2985
3	87313507	exm331488	C	0.004511	0.00286	1.52	0.4879	0.5841	3.954	0.391
3	87488120	NeuroX_rs62267706	A	0.03158	0.0387	0.7898	0.1749	0.5606	1.113	0.1772
3	87489314	NeuroX_rs62267708	T	0.03158	0.0387	0.7898	0.1749	0.5606	1.113	0.1772
3	87520857	NeuroX_dbSNP_rs115185635	C	0.03158	0.03834	0.7949	0.1749	0.5642	1.12	0.1895
3	87766123	NeuroX_rs73139435	T	0.02556	0.02097	1.24	0.1984	0.8408	1.83	0.2775
3	87808034	NeuroX_rs79224652	G	0.06617	0.06767	0.9821	0.124	0.7703	1.252	0.8843
3	160755062	exm2261420	G	0.385	0.378	1.097	0.06514	0.9652	1.246	0.1565
3	160760146	NeuroX_rs9858335	G	0.3744	0.3555	1.117	0.06292	0.9878	1.264	0.0776
3	160760856	NeuroX_rs6808311	A	0.3737	0.3553	1.117	0.06302	0.9869	1.263	0.08012
3	160767278	NeuroX_rs1580254	T	0.3737	0.3553	1.116	0.06301	0.9865	1.263	0.08102
3	160768912	NeuroX_rs9839984	T	0.3729	0.3555	1.112	0.063	0.9826	1.258	0.09268
3	160770323	NeuroX_rs9883566	G	0.2925	0.2785	1.102	0.06761	0.9649	1.258	0.1521
3	160776964	NeuroX_rs9290065	C	0.4812	0.4998	0.8864	0.06137	0.786	0.9997	0.04949
3	160780968	NeuroX_rs9876142	A	0.291	0.276	1.104	0.06774	0.967	1.261	0.1432
3	160796505	NeuroX_rs13256	A	0.2962	0.2836	1.092	0.06747	0.957	1.247	0.1907
3	160799830	NeuroX_rs16831886	C	0.2947	0.2804	1.101	0.0676	0.9642	1.257	0.1555
3	160810355	NeuroX_rs11717272	C	0.2955	0.2807	1.102	0.06753	0.9656	1.258	0.1496
3	160828865	NeuroX_rs11922957	C	0.3015	0.2819	1.124	0.06723	0.985	1.282	0.08278
3	160828871	NeuroX_rs11922959	G	0.3086	0.282	1.161	0.06759	1.017	1.325	0.0273
3	160846866	NeuroX_rs1599388	C	0.3015	0.2833	1.117	0.06727	0.9789	1.274	0.1004
3	160855599	NeuroX_rs7618924	C	0.3015	0.2827	1.12	0.06729	0.9819	1.278	0.09124
3	160864123	NeuroX_rs73023235	A	0.2992	0.2819	1.115	0.06738	0.9769	1.272	0.1067
3	160877613	NeuroX_rs6441362	A	0.318	0.2932	1.147	0.06628	1.007	1.306	0.03901
3	160880599	NeuroX_rs13085336	A	0.318	0.2932	1.147	0.06627	1.007	1.306	0.03896
3	160897771	NeuroX_rs1599375	C	0.315	0.2903	1.142	0.06626	1.003	1.301	0.04438
3	160897780	NeuroX_rs16831981	C	0.318	0.292	1.15	0.0662	1.01	1.31	0.03434
3	160901020	NeuroX_rs4679672	A	0.318	0.292	1.15	0.0662	1.01	1.31	0.03434
3	160921793	NeuroX_rs7638370	T	0.3188	0.2929	1.149	0.06617	1.01	1.309	0.03538
3	160927289	NeuroX_rs35127376	C	0.3165	0.2906	1.147	0.06616	1.008	1.306	0.03767
3	160943209	NeuroX_rs35310734	G	0.3354	0.311	1.132	0.06456	0.9975	1.285	0.05467
3	160946351	NeuroX_rs66508859	T	0.3338	0.3069	1.145	0.06516	1.007	1.301	0.03817
3	160963231	NeuroX_rs73026974	C	0.3338	0.3079	1.143	0.06511	1.006	1.299	0.04002
3	160964271	NeuroX_rs73026976	A	0.3338	0.3069	1.145	0.06516	1.007	1.301	0.03817
3	160984296	NeuroX_rs34972965	A	0.3338	0.3068	1.145	0.06515	1.008	1.301	0.03725
3	160991877	NeuroX_rs35462273	T	0.3308	0.3046	1.139	0.06518	1.003	1.295	0.04516
3	160992864	NeuroX_rs34016896	T	0.3308	0.3049	1.139	0.06518	1.002	1.294	0.04594
3	161002582	NeuroX_rs7610800	T	0.3338	0.3069	1.145	0.06516	1.007	1.301	0.03817
3	161015153	NeuroX_rs1382429	G	0.3308	0.3047	1.139	0.06518	1.003	1.294	0.04566
3	161016165	NeuroX_rs7647118	C	0.3338	0.3079	1.141	0.06519	1.004	1.296	0.0433
3	161043137	NeuroX_rs11715591	T	0.3316	0.305	1.142	0.06517	1.005	1.297	0.04228
3	161045237	NeuroX_rs13073147	C	0.3346	0.3073	1.147	0.06515	1.009	1.303	0.0356
3	161047720	NeuroX_rs4856703	T	0.3346	0.3073	1.147	0.06515	1.009	1.303	0.0356
3	161051793	NeuroX_rs11718905	A	0.3346	0.3073	1.147	0.06515	1.009	1.303	0.0356
3	161057593	NeuroX_rs11711695	G	0.3353	0.3077	1.15	0.06512	1.013	1.307	0.03133
3	161058726	NeuroX_rs6780536	C	0.3368	0.3098	1.151	0.06506	1.013	1.307	0.03109
3	161059762	NeuroX_rs10513564	G	0.3353	0.3077	1.15	0.06512	1.013	1.307	0.03133
3	161059804	NeuroX_rs34896809	T	0.3346	0.3071	1.149	0.06517	1.011	1.305	0.0334
3	161062631	NeuroX_rs13059340	C	0.3328	0.3048	1.148	0.06519	1.01	1.304	0.0343
3	161068566	NeuroX_rs67460515	C	0.3333	0.3141	1.105	0.06507	0.9731	1.256	0.1234
3	161076188	NeuroX_rs9844862	A	0.3639	0.3559	1.077	0.06419	0.95	1.222	0.2456
3	161077270	NeuroX_rs1450523	T	0.3639	0.3559	1.077	0.06419	0.95	1.222	0.2456
3	161084046	NeuroX_rs35100811	C	0.3338	0.3117	1.12	0.06511	0.9855	1.272	0.08276
3	161084525	NeuroX_rs60625846	T	0.3639	0.3558	1.078	0.06419	0.9503	1.222	0.244
3	161086020	NeuroX_rs13084731	A	0.3639	0.3558	1.078	0.06419	0.9503	1.222	0.2439
3	161086038	NeuroX_rs13084746	A	0.3639	0.353	1.084	0.06412	0.9561	1.229	0.2075
3	161087857	NeuroX_rs1376122	C	0.3633	0.3559	1.074	0.06429	0.9468	1.218	0.267
3	161090616	NeuroX_rs2054710	T	0.3331	0.3101	1.124	0.06525	0.9887	1.277	0.07408
3	161091237	NeuroX_rs1450521	T	0.3639	0.3554	1.08	0.06429	0.9518	1.225	0.2336
3	161092405	NeuroX_rs2404341	C	0.3331	0.3105	1.121	0.06522	0.9867	1.274	0.07919
3	161092562	NeuroX_rs2404342	T	0.3346	0.3112	1.127	0.06512	0.9916	1.28	0.06729
3	161093332	NeuroX_rs11710489	A	0.3338	0.3109	1.124	0.06521	0.9892	1.277	0.07283
3	161102719	exm2269683	T	0.03759	0.03755	1.284	0.1717	0.9173	1.798	0.145
3	161170611	exm2265516	A	0.4504	0.4739	0.9206	0.06152	0.816	1.039	0.1788
3	161220819	exm362337_ver2	A	0.006015	0.00934	0.5936	0.3865	0.2783	1.266	0.1771
3	161220921	exm362343	A	0.0007519	0.001334	0.4814	1.072	0.05887	3.938	0.4954
3	161221705	exm362370	C	0.4639	0.4735	0.9532	0.06139	0.8452	1.075	0.4351
3	161392576	exm-rs6808138	G	0.1654	0.1656	1.054	0.08291	0.8955	1.239	0.5295
3	161396629	NeuroX_dbSNP_rs116157637	C	0.0203	0.01698	1.185	0.2207	0.7687	1.825	0.4428
3	161404133	NeuroX_rs60603263	A	0.0406	0.04022	1.036	0.1566	0.7621	1.408	0.8214
3	161416391	NeuroX_rs77184360	G	0.03985	0.03566	1.103	0.1574	0.8101	1.501	0.534
3	161423783	NeuroX_rs56766554	G	0.0497	0.04163	1.19	0.1452	0.8955	1.582	0.2303
3	161436378	NeuroX_dbSNP_rs114143411	A	0.02105	0.01754	1.179	0.2116	0.7788	1.785	0.4365
3	161436435	NeuroX_rs79670405	C	0.03985	0.03565	1.103	0.1574	0.8104	1.502	0.5323
3	161447835	NeuroX_rs16833265	C	0.04895	0.04054	1.21	0.1463	0.9082	1.611	0.193
3	161453664	NeuroX_rs75698436	A	0.0391	0.03528	1.096	0.1586	0.8032	1.496	0.5633
3	161453946	exm2255806	C	0.4564	0.4474	1.057	0.06153	0.9367	1.192	0.3699
3	161457209	NeuroX_rs16833291	T	0.03759	0.03546	1.046	0.1609	0.7633	1.434	0.7789
3	161459041	NeuroX_rs57738525	G	0.03759	0.03491	1.064	0.1611	0.7762	1.459	0.6987
3	161459150	NeuroX_rs16833306	A	0.03759	0.03551	1.045	0.1609	0.7625	1.432	0.7838
3	161463500	NeuroX_rs77577064	A	0.03765	0.03599	1.034	0.1608	0.7546	1.418	0.834
3	161463691	NeuroX_rs79472201	A	0.03759	0.03546	1.046	0.1609	0.7633	1.434	0.7789
3	161492469	NeuroX_rs75209712	G	0.03759	0.03546	1.046	0.1609	0.7633	1.434	0.7789
3	182412605	exm2269581	C	0.3977	0.3938	1.031	0.06475	0.9078	1.17	0.6412
3	182553920	exm366564	G	0.0007519	0.002097	0.3846	1.051	0.049	3.019	0.3634
3	182586873	exm366609	G	0	0.001344	3.43e-09	8992	0	inf	0.9983
3	182586930	exm366610	A	0	0.001911	3.114e-09	7559	0	inf	0.9979
3	182646990	NeuroX_rs12486793	C	0.3459	0.349	1.004	0.06639	0.8819	1.144	0.9464
3	182648143	NeuroX_rs6796601	G	0.3444	0.3416	1.014	0.06618	0.8907	1.154	0.8332
3	182651542	NeuroX_rs1509232	T	0.3474	0.3494	1.008	0.06626	0.8855	1.148	0.9004
3	182651656	NeuroX_rs1509233	C	0.3444	0.3445	1.006	0.06628	0.8835	1.146	0.9274
3	182651978	NeuroX_rs9844719	G	0.3444	0.3541	0.967	0.06438	0.8523	1.097	0.602
3	182652017	NeuroX_rs2136331	G	0.3474	0.3506	1.002	0.0663	0.8801	1.141	0.9729
3	182652077	NeuroX_rs2175065	G	0.3436	0.3399	1.016	0.06624	0.8927	1.157	0.8052
3	182652845	NeuroX_rs2036711	G	0.3444	0.3445	1.007	0.06623	0.884	1.146	0.9217
3	182655858	NeuroX_rs1002767	A	0.3406	0.3333	1.025	0.06624	0.9003	1.167	0.7083
3	182659953	NeuroX_rs9878775	T	0.2429	0.233	1.076	0.07289	0.9325	1.241	0.317
3	182664547	exm2265643	G	0.2395	0.2524	0.9666	0.07336	0.8372	1.116	0.6436
3	182669780	NeuroX_rs6786608	G	0.3459	0.3458	1.013	0.06614	0.8899	1.153	0.8444
3	182671158	NeuroX_rs9814216	C	0.2436	0.2345	1.072	0.07291	0.9289	1.236	0.343
3	182673196	NeuroX_rs7641401	C	0.2436	0.2332	1.079	0.07278	0.9353	1.244	0.2978
3	182673259	NeuroX_rs7641467	C	0.244	0.2341	1.077	0.07296	0.9333	1.242	0.311
3	182681096	NeuroX_rs6443838	C	0.2436	0.2344	1.073	0.07299	0.9296	1.237	0.3373
3	182681853	NeuroX_rs4859147	T	0.3466	0.3488	1.008	0.06628	0.8856	1.148	0.8996
3	182682264	NeuroX_rs4859260	C	0.2436	0.2326	1.079	0.0729	0.9353	1.245	0.297
3	182685440	NeuroX_rs4859148	G	0.3406	0.334	1.022	0.06608	0.8981	1.164	0.7383
3	182688282	NeuroX_rs2055762	C	0.2444	0.2332	1.083	0.07268	0.9389	1.248	0.2743
3	182691314	NeuroX_rs4859149	T	0.3459	0.3473	1.01	0.06632	0.8873	1.151	0.8757
3	182704808	NeuroX_rs13083741	C	0.3195	0.3349	0.9608	0.06818	0.8406	1.098	0.558
3	182710230	NeuroX_rs13099939	C	0.3211	0.3349	0.9749	0.06844	0.8525	1.115	0.71
3	182710680	NeuroX_rs4859261	C	0.3113	0.3196	1.003	0.06929	0.8754	1.149	0.9682
3	182732230	NeuroX_rs9290751	G	0.197	0.2007	1.019	0.07843	0.8736	1.188	0.8132
3	182737953	exm366706	T	0.001504	0.0009531	1.541	0.8436	0.295	8.051	0.6082
3	182739376	NeuroX_rs9877655	T	0.1932	0.1946	1.036	0.07957	0.8867	1.211	0.654
3	182748495	NeuroX_rs10937108	T	0.197	0.2003	1.022	0.07847	0.8761	1.192	0.7842
3	182760073	exm-rs10513789_ver4	G	0.197	0.2015	1.015	0.07852	0.8703	1.184	0.8487
3	182762437	NeuroX_rs12637471	A	0.1992	0.2032	1.022	0.07828	0.8767	1.192	0.7797
3	182815090	NeuroX_rs4859156	T	0.3707	0.3656	1.05	0.06445	0.925	1.191	0.4533
3	182815540	NeuroX_rs73178986	A	0.1105	0.1001	1.086	0.0999	0.8932	1.321	0.4069
3	182815556	NeuroX_rs10513790	T	0.3692	0.365	1.045	0.06441	0.9207	1.185	0.4982
3	182821275	exm-rs11711441	A	0.1489	0.1422	1.04	0.08772	0.8756	1.235	0.6558
3	182823498	NeuroX_rs13059546	A	0.364	0.3659	1.023	0.06549	0.9001	1.164	0.7245
3	182838318	NeuroX_rs668802	C	0.2241	0.2284	1.019	0.07508	0.8797	1.181	0.8005
3	182851435	NeuroX_rs649355	G	0.2865	0.2891	1.047	0.06974	0.9131	1.2	0.512
3	182851513	NeuroX_rs3821520	G	0.1414	0.1327	1.056	0.0901	0.8852	1.26	0.5442
3	182852427	NeuroX_rs515818	C	0.285	0.2893	1.033	0.06975	0.901	1.184	0.6416
3	182853670	exm366819	T	0.282	0.2807	1.06	0.06991	0.9241	1.215	0.4058
3	182857263	NeuroX_rs629478	G	0.2812	0.2785	1.064	0.07003	0.9271	1.22	0.3791
3	182857426	NeuroX_rs551488	G	0.282	0.2788	1.065	0.07007	0.9284	1.222	0.368
3	182858287	NeuroX_rs522235	G	0.3241	0.3231	1.035	0.06711	0.9079	1.181	0.6033
3	182858461	NeuroX_rs831256	T	0.3248	0.3239	1.036	0.06714	0.9084	1.182	0.5962
3	182861174	NeuroX_rs7639990	T	0.2594	0.2507	1.05	0.07137	0.9131	1.208	0.4923
3	182862135	NeuroX_rs79155994	G	0.09023	0.09188	0.9766	0.109	0.7887	1.209	0.8279
3	182862450	NeuroX_rs76730564	T	0.07519	0.0772	0.9631	0.1178	0.7645	1.213	0.7494
3	182862740	NeuroX_rs77611354	C	0.07519	0.07777	0.9572	0.1178	0.7599	1.206	0.71
3	182862976	NeuroX_rs10513791	T	0.07519	0.07815	0.9615	0.1177	0.7634	1.211	0.7386
3	182863840	NeuroX_rs74965417	G	0.07519	0.07835	0.9592	0.1177	0.7616	1.208	0.7234
3	182865515	NeuroX_rs75413779	T	0.07519	0.08044	0.9411	0.1177	0.7472	1.185	0.6059
3	182869776	NeuroX_rs41265435	C	0.07519	0.07818	0.96	0.118	0.7617	1.21	0.7291
3	182869818	exm-rs683395	C	0.08271	0.09497	0.8864	0.1116	0.7123	1.103	0.2799
3	182869856	NeuroX_rs16833752	G	0.07519	0.07818	0.96	0.118	0.7617	1.21	0.7291
3	182870436	NeuroX_rs514636	G	0.08271	0.09474	0.8883	0.1116	0.7138	1.105	0.2884
3	182870681	NeuroX_dbSNP_rs111487892	C	0.07519	0.07802	0.9609	0.118	0.7625	1.211	0.7352
3	182872318	NeuroX_rs2280563	A	0.07519	0.07873	0.9515	0.118	0.7551	1.199	0.6736
3	182875619	NeuroX_rs76634661	G	0.0782	0.08101	0.9602	0.1163	0.7644	1.206	0.7267
3	182877645	NeuroX_rs657261	T	0.08283	0.08257	0.9998	0.1123	0.8022	1.246	0.9983
3	182878673	NeuroX_rs71314285	A	0.0797	0.08349	0.9287	0.1146	0.7419	1.163	0.5187
3	182923984	exm366908	A	0.002256	0.001906	1.67	0.6858	0.4355	6.403	0.4547
3	182925404	exm366911	T	0.07143	0.07777	0.8502	0.1198	0.6722	1.075	0.1758
3	182946129	exm366941	C	0.002256	0.001334	1.537	0.6942	0.3942	5.99	0.5361
3	182987591	exm366953	A	0.01203	0.01506	0.7779	0.279	0.4502	1.344	0.368
3	182994744	exm366985	T	0.0007519	0.002669	0.5736	1.087	0.06817	4.827	0.609
3	183000718	NeuroX_dbSNP_rs115511783	T	0.01128	0.01029	1.157	0.3005	0.6423	2.086	0.6265
3	183001846	NeuroX_rs79171050	A	0.01128	0.01029	1.157	0.3005	0.6423	2.086	0.6265
3	183002600	NeuroX_rs79310693	G	0.01128	0.01029	1.157	0.3005	0.6423	2.086	0.6265
3	183002757	NeuroX_dbSNP_rs114227494	C	0.01128	0.01029	1.157	0.3005	0.6423	2.086	0.6265
3	183003144	NeuroX_chr3:183003144	A	0.003759	0.004194	0.8682	0.5012	0.3251	2.319	0.778
3	183006918	exm366990	G	0.01128	0.01048	1.137	0.3	0.6313	2.046	0.6694
3	183009648	NeuroX_rs77016523	C	0.01128	0.01048	1.137	0.3	0.6313	2.046	0.6694
3	183010645	NeuroX_dbSNP_rs116150639	G	0.01128	0.01048	1.137	0.3	0.6313	2.046	0.6694
3	183011072	NeuroX_rs79217002	G	0.01128	0.01049	1.136	0.3	0.6312	2.046	0.6702
3	183017114	NeuroX_rs60804042	T	0.01729	0.01468	1.422	0.2559	0.8611	2.348	0.1689
3	183017345	NeuroX_rs884911	T	0.01729	0.01468	1.403	0.257	0.8479	2.322	0.1875
3	183017385	NeuroX_rs884910	G	0.01729	0.01487	1.403	0.257	0.8476	2.321	0.188
3	183017713	NeuroX_rs2293202	C	0.01729	0.01506	1.39	0.2569	0.8401	2.3	0.1998
3	183017837	exm367014	T	0.003008	0.0009531	2.721	0.6751	0.7247	10.22	0.1381
3	183017965	exm367022	A	0.01579	0.01468	1.277	0.2629	0.7626	2.137	0.3528
3	183018252	NeuroX_rs73066033	A	0.01729	0.01506	1.39	0.2569	0.8401	2.3	0.1998
3	183018287	NeuroX_rs73066034	C	0.01729	0.01487	1.403	0.257	0.8476	2.321	0.188
3	183018307	NeuroX_rs73066036	A	0.01729	0.01525	1.366	0.2542	0.8301	2.248	0.2196
3	183018942	NeuroX_rs73066043	A	0.01729	0.01506	1.39	0.2569	0.8401	2.3	0.1998
3	183019003	NeuroX_rs73066044	T	0.01729	0.01506	1.39	0.2569	0.8401	2.3	0.1998
3	183019107	NeuroX_rs73066046	T	0.01729	0.01506	1.39	0.2569	0.8401	2.3	0.1998
3	183019841	NeuroX_rs73066048	G	0.01729	0.01506	1.39	0.2569	0.8401	2.3	0.1998
3	183021269	NeuroX_rs10937121	T	0.01955	0.01849	1.398	0.2416	0.8709	2.245	0.1652
3	183022663	NeuroX_rs16857281	A	0.01579	0.01411	1.256	0.2613	0.7529	2.097	0.3823
3	183023845	NeuroX_rs73884641	A	0.01579	0.01353	1.332	0.262	0.7969	2.226	0.2741
3	183027542	exm367025	G	0.2038	0.1986	1.038	0.07728	0.8925	1.208	0.6258
3	183028843	NeuroX_rs41488945	C	0.01579	0.01411	1.352	0.2629	0.8073	2.263	0.2518
3	183029124	NeuroX_rs41443047	C	0.01579	0.01411	1.352	0.2629	0.8073	2.263	0.2518
3	183030131	NeuroX_rs6443861	G	0.01805	0.02097	1.167	0.2405	0.7283	1.869	0.5213
3	183049327	NeuroX_rs4859109	T	0.01805	0.01792	1.343	0.2476	0.8264	2.181	0.2341
3	183049369	NeuroX_rs11917082	T	0.01504	0.01449	1.236	0.2648	0.7354	2.077	0.424
3	183053333	NeuroX_rs34781364	T	0.01429	0.0145	1.166	0.2696	0.6874	1.978	0.5688
3	183056598	exm367051	A	0.03609	0.04746	0.7497	0.1637	0.5439	1.033	0.07848
3	183059354	exm367055	T	0.001504	0.001334	1.438	0.8294	0.283	7.307	0.6614
3	183074900	exm2269582	C	0.3323	0.3347	1.004	0.06611	0.8817	1.143	0.9558
3	183091561	exm2269697	T	0.07068	0.08006	0.9845	0.1228	0.7738	1.252	0.8987
3	183107557	exm367067	T	0.0007519	0.003241	0.2553	1.043	0.03304	1.973	0.1906
3	183133491	NeuroX_rs73184989	A	0.1113	0.1024	1.105	0.09814	0.912	1.34	0.3072
3	183135358	NeuroX_rs2314380	C	0.1053	0.09325	1.112	0.1012	0.9116	1.355	0.2959
3	183139659	NeuroX_rs73186918	A	0.1038	0.09188	1.11	0.1019	0.9094	1.356	0.3042
3	183144843	NeuroX_rs16857474	A	0.1023	0.09207	1.096	0.1022	0.8968	1.339	0.3709
3	183154762	NeuroX_rs73186958	C	0.1023	0.09245	1.09	0.103	0.8908	1.334	0.402
3	183164047	NeuroX_rs61084705	T	0.1038	0.09321	1.101	0.1023	0.9013	1.346	0.3452
3	183173302	NeuroX_rs73188704	A	0.1038	0.0934	1.099	0.1023	0.8995	1.343	0.3549
3	183176818	NeuroX_rs73188709	T	0.103	0.09379	1.08	0.1025	0.8834	1.321	0.4524
3	183217586	exm367121	A	0.001504	0.0009531	1.938	0.8694	0.3526	10.65	0.4467
4	494194	exm378673	A	0.0007519	0.001144	0.9688	1.117	0.1086	8.645	0.9774
4	515489	exm378731	A	0.1	0.1167	0.8402	0.102	0.6879	1.026	0.08784
4	515503	exm378732_ver2	G	0.001504	0.002669	0.5629	0.7613	0.1266	2.503	0.4503
4	515631	exm378738	A	0.002259	0.0009531	2.506	0.734	0.5946	10.56	0.2107
4	517461	exm378762	C	0.106	0.1256	0.8312	0.09926	0.6843	1.01	0.06255
4	517600	exm378775	T	0.002256	0.002099	1.429	0.7198	0.3487	5.858	0.6198
4	520853	exm378784	A	0.103	0.1218	0.8208	0.1	0.6747	0.9986	0.04839
4	527677	exm378816	C	0.1113	0.1266	0.87	0.09667	0.7199	1.052	0.1498
4	533001	exm378823	C	0.1113	0.1261	0.8712	0.09666	0.7208	1.053	0.1537
4	628493	exm378871	A	0.01128	0.01487	0.7214	0.2764	0.4197	1.24	0.2375
4	629702	exm378883	C	0.009023	0.007053	1.273	0.3385	0.6558	2.471	0.4756
4	668009	exm379055	A	0.01353	0.0122	1.06	0.2655	0.6297	1.783	0.8274
4	673772	exm379088	T	0.006061	0.008666	0.8477	0.4001	0.3869	1.857	0.6796
4	673778	exm379089	C	0.006767	0.01201	0.5385	0.3569	0.2675	1.084	0.08294
4	675710	exm379108	C	0.01053	0.008769	1.196	0.3119	0.6491	2.204	0.566
4	675777	exm379118_ver3	C	0.006015	0.007244	0.8394	0.3979	0.3849	1.831	0.66
4	676125	exm379136	C	0.0007599	0.002503	0.3598	1.046	0.04631	2.795	0.3284
4	680001	exm379195	A	0.002256	0.001144	2.052	0.7107	0.5096	8.262	0.3118
4	689743	exm2265658	G	0.4782	0.4916	0.934	0.06202	0.8271	1.055	0.2706
4	698678	NeuroX_rs28639727	T	0.08496	0.08673	0.984	0.1109	0.7918	1.223	0.8844
4	712650	NeuroX_rs73221109	A	0.08346	0.08464	0.9827	0.1117	0.7895	1.223	0.8756
4	732261	NeuroX_rs4690296	G	0.08647	0.08654	1.005	0.1102	0.8096	1.247	0.9653
4	732299	NeuroX_rs4690297	A	0.0866	0.08721	1	0.1102	0.806	1.241	0.9979
4	732899	NeuroX_rs4690189	G	0.2489	0.2495	0.9791	0.07213	0.85	1.128	0.7699
4	735150	NeuroX_rs4234853	A	0.2436	0.2436	0.9732	0.07251	0.8442	1.122	0.7074
4	749620	NeuroX_rs77937203	G	0.0406	0.03736	1.027	0.1596	0.751	1.404	0.8682
4	750296	NeuroX_rs62294061	T	0.0812	0.07892	1.039	0.1133	0.8324	1.298	0.7327
4	754675	NeuroX_rs75811058	T	0.07143	0.05509	1.243	0.1201	0.9825	1.573	0.06981
4	755210	NeuroX_rs2242235	G	0.0812	0.0793	1.035	0.1133	0.8286	1.292	0.764
4	756045	NeuroX_rs28497436	C	0.3436	0.3563	0.9468	0.06517	0.8333	1.076	0.402
4	757598	NeuroX_rs62294074	A	0.0812	0.07895	1.038	0.1133	0.8311	1.296	0.7433
4	757758	NeuroX_rs28624826	T	0.07519	0.05909	1.271	0.1177	1.009	1.6	0.0418
4	757944	NeuroX_rs35333201	C	0.3444	0.357	0.9455	0.06516	0.8321	1.074	0.3896
4	759406	NeuroX_rs12642051	A	0.07466	0.05874	1.26	0.1181	0.9992	1.588	0.05085
4	759449	NeuroX_rs12644402	T	0.07444	0.05871	1.256	0.1181	0.9964	1.583	0.05366
4	759576	NeuroX_rs62294077	T	0.08735	0.08525	1.04	0.1096	0.8392	1.29	0.7183
4	759721	NeuroX_rs62294078	T	0.08208	0.08158	1.025	0.1127	0.8219	1.278	0.8266
4	759872	NeuroX_rs73058482	C	0.0812	0.07968	1.032	0.1133	0.8263	1.288	0.7829
4	760175	NeuroX_rs62294079	T	0.0812	0.0793	1.035	0.1133	0.829	1.293	0.7605
4	761661	NeuroX_rs62294081	T	0.0812	0.0793	1.037	0.1133	0.8304	1.295	0.7491
4	765545	NeuroX_rs62294083	T	0.0812	0.0793	1.035	0.1133	0.829	1.293	0.7605
4	770065	NeuroX_rs77209954	T	0.07368	0.05814	1.255	0.1186	0.9946	1.583	0.05555
4	773092	NeuroX_rs75422798	A	0.07368	0.05873	1.249	0.1185	0.9904	1.576	0.06035
4	776007	NeuroX_rs74375390	C	0.07368	0.05909	1.243	0.1185	0.9856	1.568	0.06616
4	776489	NeuroX_rs13147679	G	0.3436	0.3555	0.9526	0.06506	0.8386	1.082	0.4558
4	780083	NeuroX_rs11735877	A	0.2045	0.2002	0.9819	0.07659	0.845	1.141	0.8111
4	782254	NeuroX_rs77684775	T	0.07143	0.05835	1.207	0.1198	0.9545	1.527	0.1161
4	784116	NeuroX_rs13131185	A	0.3451	0.3551	0.9612	0.06482	0.8465	1.091	0.5415
4	784176	NeuroX_rs62294129	C	0.08182	0.08085	1.023	0.1136	0.819	1.278	0.8397
4	784833	NeuroX_rs75261937	C	0.07143	0.05852	1.207	0.1198	0.9544	1.526	0.1163
4	785443	NeuroX_rs3775148	T	0.08358	0.07944	1.063	0.1116	0.8538	1.322	0.5867
4	787845	NeuroX_rs73060336	T	0.08271	0.08238	1.015	0.112	0.8151	1.264	0.8935
4	796308	NeuroX_rs73207757	C	0.2752	0.2621	1.049	0.0694	0.9158	1.202	0.4884
4	802144	NeuroX_rs77943567	T	0.0406	0.03774	1.022	0.158	0.7501	1.393	0.8889
4	809787	exm2269707	C	0.4586	0.4624	0.9879	0.06232	0.8743	1.116	0.8453
4	812598	NeuroX_rs11248042	C	0.3609	0.3544	1.021	0.06524	0.8983	1.16	0.7525
4	812679	NeuroX_rs7687101	T	0.4135	0.4094	1.017	0.06276	0.8995	1.15	0.7856
4	813428	NeuroX_rs17165051	T	0.4135	0.4093	1.018	0.06278	0.8997	1.151	0.7818
4	815055	NeuroX_rs34006598	T	0.2759	0.2637	1.069	0.06984	0.9323	1.226	0.3392
4	816756	NeuroX_rs76444973	T	0.0782	0.08368	0.889	0.1148	0.7099	1.113	0.3055
4	827585	NeuroX_rs11727899	C	0.2752	0.2672	1.051	0.06996	0.9163	1.205	0.4778
4	831852	NeuroX_rs76638961	C	0.05038	0.04232	1.132	0.1423	0.8566	1.497	0.3828
4	841438	NeuroX_rs79772189	T	0.07744	0.07364	1.036	0.1151	0.8267	1.298	0.7601
4	843508	exm379302	T	0.1383	0.1477	0.9383	0.08881	0.7884	1.117	0.4736
4	843674	NeuroX_rs55728587	A	0.1062	0.09878	1.052	0.1022	0.8608	1.285	0.622
4	843720	exm379319	C	0.03759	0.03336	1.13	0.1597	0.8263	1.545	0.4441
4	844781	NeuroX_rs75072999	A	0.08271	0.08978	0.8702	0.1123	0.6983	1.084	0.2156
4	845543	exm379343	T	0.002355	0.006956	0.4383	0.6133	0.1317	1.458	0.1787
4	845678	exm379354	T	0	0.001718	2.072e-09	8113	0	inf	0.998
4	845841	NeuroX_rs17165087	T	0.1669	0.1717	0.9934	0.08273	0.8447	1.168	0.9366
4	846797	NeuroX_chr4:846797	C	0.01955	0.0183	1.077	0.2255	0.692	1.675	0.7431
4	848163	NeuroX_rs62295555	T	0.07594	0.07491	0.9598	0.1171	0.763	1.207	0.7263
4	848280	NeuroX_rs4690340	A	0.1669	0.1718	0.9932	0.08272	0.8446	1.168	0.9346
4	850701	NeuroX_rs12509561	T	0.1669	0.1717	0.9934	0.08255	0.845	1.168	0.936
4	852313	exm-rs1564282_ver3	T	0.1068	0.0997	1.048	0.1019	0.8585	1.28	0.6433
4	854232	NeuroX_rs56307842	C	0.1669	0.1716	0.995	0.08263	0.8462	1.17	0.9512
4	854712	NeuroX_rs4690339	G	0.1669	0.1725	0.9913	0.08266	0.843	1.166	0.9158
4	856609	NeuroX_rs7684266	C	0.1664	0.1714	0.991	0.08275	0.8426	1.165	0.9129
4	858332	exm-rs11248051	T	0.1068	0.09912	1.056	0.1019	0.865	1.29	0.591
4	858924	exm379374	A	0.01203	0.008966	1.459	0.2977	0.814	2.615	0.2045
4	861170	exm379432_ver2	T	0.0007519	0.001716	0.7271	1.099	0.08441	6.264	0.7718
4	861439	NeuroX_rs3733353	T	0.1672	0.1728	0.9908	0.08263	0.8427	1.165	0.9113
4	862363	exm379442	A	0.01054	0.01106	0.974	0.2946	0.5468	1.735	0.9288
4	862502	NeuroX_rs2306244	G	0.1687	0.1732	0.9992	0.08259	0.8499	1.175	0.9924
4	864077	NeuroX_rs11726280	T	0.1068	0.09874	1.058	0.102	0.8667	1.293	0.5776
4	864589	exm379458	A	0.001504	0.0009531	1.984	0.9061	0.336	11.72	0.4495
4	865941	NeuroX_rs73207791	G	0.1684	0.1708	1.003	0.08252	0.8534	1.179	0.9686
4	867242	NeuroX_rs4690336	A	0.1669	0.1697	1.001	0.08277	0.8513	1.178	0.988
4	869359	NeuroX_rs11732965	A	0.1068	0.09859	1.06	0.102	0.8682	1.295	0.5661
4	869708	NeuroX_rs62297063	A	0.1068	0.09893	1.058	0.102	0.8667	1.293	0.5777
4	870941	exm2256768	C	0.0264	0.03016	0.8215	0.1941	0.5615	1.202	0.3111
4	875008	NeuroX_rs60492656	T	0.1687	0.1719	1.004	0.08215	0.8545	1.179	0.9633
4	875155	NeuroX_rs3775129	T	0.1654	0.1693	0.9918	0.08257	0.8436	1.166	0.9207
4	875266	NeuroX_rs58429160	A	0.1669	0.1714	0.9961	0.08251	0.8473	1.171	0.9618
4	875339	NeuroX_rs17165130	A	0.1669	0.1697	0.9996	0.08237	0.8506	1.175	0.9959
4	875671	NeuroX_rs45486093	C	0.1714	0.1712	1.02	0.08159	0.8694	1.197	0.8071
4	876318	NeuroX_rs3736087	A	0.1624	0.1637	1.012	0.08339	0.8592	1.191	0.8882
4	877843	exm379538	C	0.001504	0.001144	1.258	0.8208	0.2518	6.286	0.7796
4	880257	NeuroX_rs56785826	A	0.1694	0.169	1.022	0.08234	0.87	1.201	0.7885
4	881896	NeuroX_rs56223707	T	0.1684	0.1685	1.015	0.08245	0.8639	1.193	0.8529
4	882404	NeuroX_rs2279183	G	0.1789	0.1746	1.027	0.08196	0.875	1.206	0.7412
4	882845	NeuroX_rs9328759	C	0.1722	0.1726	1.013	0.08184	0.8631	1.19	0.8722
4	885828	NeuroX_rs3775128	G	0.1789	0.1746	1.029	0.08195	0.8765	1.209	0.7255
4	886061	NeuroX_rs3775127	T	0.1684	0.1685	1.015	0.08255	0.8632	1.193	0.8588
4	886519	NeuroX_rs56080039	A	0.1692	0.1691	1.017	0.08236	0.8658	1.196	0.8339
4	887698	exm379570	A	0.002256	0.001144	1.671	0.7165	0.4104	6.806	0.4735
4	891150	NeuroX_rs9994159	T	0.109	0.1016	1.062	0.1011	0.8709	1.294	0.5536
4	893712	NeuroX_rs3775119	A	0.1556	0.1517	1.052	0.08525	0.8903	1.244	0.5508
4	925376	NeuroX_rs873786	A	0.09098	0.1051	0.7964	0.108	0.6445	0.9843	0.03514
4	933837	NeuroX_dbSNP_rs77186370_replciate_1	A	0.0218	0.0268	0.8499	0.2126	0.5603	1.289	0.4444
4	939113	exm-rs6599389	A	0.08118	0.07575	1.1	0.1139	0.8802	1.375	0.4014
4	941290	NeuroX_rs6815138	C	0.397	0.4011	0.9565	0.06323	0.845	1.083	0.4814
4	941518	NeuroX_rs2290402	T	0.1602	0.1596	1.004	0.08387	0.8515	1.183	0.9656
4	942439	NeuroX_rs10516158	T	0.1158	0.1066	1.071	0.0982	0.8835	1.298	0.4848
4	942833	NeuroX_rs11730111	T	0.115	0.1066	1.062	0.09873	0.8756	1.289	0.5393
4	943534	NeuroX_rs10017289	G	0.4039	0.4067	0.9605	0.06362	0.8479	1.088	0.5264
4	944210	exm379630	C	0.09323	0.1066	0.8178	0.1068	0.6634	1.008	0.05967
4	945042	exm379639	C	0.0007519	0.001525	0.4958	1.063	0.0617	3.985	0.5094
4	946221	exm379648	A	0.0007519	0.002868	0.264	1.035	0.0347	2.009	0.1984
4	951040	NeuroX_rs3733344	G	0.4429	0.4527	0.9447	0.06285	0.8352	1.069	0.3653
4	951161	NeuroX_rs3822019	T	0.1594	0.159	1.002	0.08398	0.8499	1.181	0.9815
4	951179	NeuroX_rs1051613	G	0.4805	0.4798	1.031	0.06228	0.9126	1.165	0.6229
4	951773	exm379701	A	0.003008	0.001525	1.644	0.62	0.4877	5.541	0.4227
4	951947	NeuroX_rs34311866	G	0.2098	0.187	1.12	0.07657	0.9636	1.301	0.1401
4	952009	exm379726	T	0.003008	0.003432	0.8517	0.5577	0.2855	2.541	0.7735
4	952409	NeuroX_rs748483	G	0.1263	0.1142	1.09	0.0945	0.9058	1.312	0.3612
4	953698	NeuroX_rs4690326	T	0.4895	0.4798	1.03	0.06181	0.9129	1.163	0.6269
4	954247	NeuroX_rs3733345	G	0.4895	0.4802	1.028	0.0618	0.911	1.161	0.6515
4	957284	NeuroX_rs41286661	T	0.1591	0.1591	1	0.08419	0.8482	1.18	0.9962
4	959830	exm379864	T	0.003759	0.0007625	3.575	0.6891	0.9261	13.8	0.06453
4	960794	exm2256799	A	0	0.00231	4.865e-09	6506	0	inf	0.9977
4	961122	exm379901	T	0.002256	0.003241	0.686	0.61	0.2076	2.268	0.5367
4	961919	NeuroX_rs62294486	T	0.3692	0.3753	0.9925	0.06426	0.8751	1.126	0.9072
4	964359	exm-rs11248060	T	0.1271	0.1128	1.112	0.09416	0.925	1.338	0.2578
4	969111	NeuroX_rs62294491	T	0.1241	0.1128	1.083	0.09537	0.8981	1.305	0.4047
4	971266	NeuroX_rs11731377	G	0.1586	0.1489	1.055	0.08579	0.8914	1.248	0.5351
4	975238	NeuroX_rs73211813	T	0.1586	0.1583	0.9937	0.08418	0.8426	1.172	0.9406
4	977022	NeuroX_rs11736451	G	0.1617	0.1555	1.034	0.08505	0.875	1.221	0.6967
4	981673	exm379970	A	0.0007519	0.001334	0.7546	1.141	0.08068	7.058	0.805
4	981684	exm379972	G	0.006015	0.0061	1.073	0.4017	0.4884	2.358	0.8605
4	982821	exm379995	A	0.001506	0.003247	0.4427	0.7503	0.1017	1.926	0.2774
4	983612	exm380047	T	0.01128	0.009531	1.296	0.3026	0.7164	2.346	0.3911
4	983625	exm380049	T	0.03344	0.0294	1.137	0.1821	0.796	1.625	0.4798
4	983684	exm380055	G	0.002256	0.002289	1.016	0.6512	0.2836	3.641	0.9805
4	983723	exm380056	A	0.0007519	0.001531	0.5086	1.063	0.06332	4.086	0.5248
4	989713	NeuroX_rs10471250	C	0.2639	0.2619	1.012	0.07164	0.8798	1.165	0.8626
4	993388	NeuroX_chr4:993388	A	0.07068	0.06824	1.012	0.1225	0.7958	1.287	0.9232
4	994414	exm380152	A	0.1459	0.1477	0.9733	0.08748	0.82	1.155	0.7572
4	994452	exm2256813	T	0.2346	0.2491	0.9253	0.07292	0.8021	1.067	0.2869
4	995868	NeuroX_dbSNP_rs114806891	T	0.06842	0.06824	0.9747	0.1241	0.7643	1.243	0.8362
4	996165	exm380211	A	0.1459	0.1503	0.9721	0.08784	0.8183	1.155	0.7469
4	996535	exm380218	A	0.001506	0.002479	0.5648	0.7638	0.1264	2.524	0.4545
4	998777	NeuroX_rs76865393	T	0.06842	0.069	0.9653	0.124	0.757	1.231	0.7758
4	1000383	NeuroX_rs10461363	T	0.06842	0.06943	0.9611	0.124	0.7537	1.225	0.7488
4	1000799	NeuroX_rs77592320	T	0.06842	0.069	0.9653	0.124	0.757	1.231	0.7758
4	1008212	NeuroX_rs77822621	T	0.0391	0.04079	0.9144	0.1588	0.6698	1.248	0.573
4	1009703	NeuroX_dbSNP_rs116709547	T	0.06842	0.06862	0.9697	0.1245	0.7597	1.238	0.8047
4	1010030	NeuroX_rs78852263	C	0.06842	0.06862	0.9695	0.1245	0.7596	1.237	0.8035
4	1010778	NeuroX_rs55916145	C	0.4158	0.3892	1.081	0.06284	0.9556	1.223	0.2158
4	1013634	NeuroX_rs73219733	T	0.1444	0.1273	1.127	0.08832	0.9482	1.34	0.1746
4	1013918	NeuroX_rs66515989	A	0.2346	0.2061	1.156	0.07367	1	1.335	0.04958
4	1014066	NeuroX_rs62296060	A	0.2346	0.2064	1.154	0.07369	0.9986	1.333	0.05219
4	1014325	NeuroX_rs72501960	T	0.06842	0.06977	0.9542	0.1244	0.7478	1.218	0.7062
4	1015204	NeuroX_rs78590462	T	0.07229	0.07329	0.9767	0.121	0.7704	1.238	0.8453
4	1015789	NeuroX_rs3822032	G	0.07293	0.07491	0.9683	0.1206	0.7645	1.226	0.7892
4	1015844	NeuroX_rs3796624	C	0.2353	0.2068	1.155	0.07366	1	1.335	0.04989
4	1018208	exm2256248	A	0.0007519	0.001525	0.7499	1.126	0.08253	6.814	0.7983
4	1018705	exm380347	A	0.3015	0.271	1.127	0.0685	0.9857	1.289	0.08021
4	1019011	exm2062688	T	0.06917	0.06958	0.9642	0.1236	0.7568	1.228	0.7677
4	1024287	NeuroX_rs935973	C	0.2827	0.2817	0.983	0.06944	0.8579	1.126	0.8045
4	1024726	NeuroX_rs4450872	T	0.212	0.2151	0.9496	0.07581	0.8185	1.102	0.4949
4	1025457	NeuroX_rs62296067	C	0.2768	0.2763	0.9747	0.06975	0.8501	1.117	0.7128
4	1026866	NeuroX_rs10012074	G	0.1827	0.1806	0.9757	0.07981	0.8344	1.141	0.7578
4	1033334	NeuroX_rs80257442	T	0.1667	0.1609	1.002	0.08341	0.8506	1.18	0.9837
4	1066769	exm380397_ver2	T	0.01805	0.01982	0.9037	0.2274	0.5788	1.411	0.6562
4	1066818	exm380400	C	0.003759	0.002478	1.455	0.502	0.5441	3.893	0.4547
4	1075216	exm380418	C	0.001504	0.002097	0.7234	0.7782	0.1574	3.325	0.6774
4	1078187	exm-rs1670533	C	0.2226	0.2315	0.9758	0.07429	0.8436	1.129	0.7416
4	1087265	exm380428_ver4	T	0.2244	0.2329	0.9763	0.07424	0.8441	1.129	0.747
4	1087393	exm380434	T	0.09351	0.1002	0.9225	0.1071	0.7478	1.138	0.4513
4	1087487	exm380436	A	0.1549	0.1761	0.8325	0.08554	0.704	0.9845	0.03211
4	1087531	exm380439	C	0.09323	0.0995	0.9257	0.107	0.7505	1.142	0.471
4	1087772	exm380441	A	0.004511	0.003812	1.161	0.482	0.4512	2.985	0.7574
4	1090624	exm380451	T	0.008271	0.008387	1.003	0.3434	0.5119	1.967	0.9922
4	1095281	exm-rs3796619	T	0.3195	0.3364	0.9549	0.06698	0.8374	1.089	0.4904
4	1135350	exm2265814	A	0.3256	0.3132	1.059	0.06692	0.9286	1.207	0.3938
4	1164277	exm380501_ver2	C	0.3383	0.3258	1.057	0.06653	0.928	1.205	0.4024
4	1165641	exm380532	T	0	0.004406	3.496e-09	4961	0	inf	0.9969
4	1165741	exm380538	A	0.001504	0.003812	0.5791	0.7945	0.122	2.748	0.4917
4	1299272	NeuroX_rs77177346	A	0.1195	0.1298	0.8583	0.09598	0.7111	1.036	0.1113
4	1312394	NeuroX_rs17742599	T	0.1214	0.1284	0.894	0.09533	0.7417	1.078	0.24
4	1341896	exm380735	T	0.002256	0.001334	1.563	0.6953	0.3999	6.106	0.5209
4	1347135	exm380807	A	0	0.001345	2.472e-09	9109	0	inf	0.9983
4	1349029	exm380841	A	0.04211	0.04384	1.315	0.1588	0.9629	1.795	0.08503
4	1365127	exm-rs13118159	T	0.4729	0.4566	1.076	0.06203	0.9529	1.215	0.2369
4	1369196	exm380854	T	0	0.001525	3.365e-09	8217	0	inf	0.9981
4	1374737	exm380897	T	0.0007519	0.001144	0.7024	1.091	0.08276	5.961	0.7461
4	1374774	exm380901	C	0.3383	0.3289	1.01	0.06582	0.8874	1.149	0.8842
4	15380517	exm-rs6449134	T	0.5023	0.4853	1.024	0.06141	0.9081	1.155	0.6958
4	15397364	exm-rs16891867	G	0.04286	0.04537	1.127	0.1571	0.828	1.533	0.4482
4	15397906	exm-rs1861046	A	0.04286	0.04518	1.133	0.1568	0.8333	1.541	0.4254
4	15482360	exm390459	T	0.03759	0.03989	1.107	0.1643	0.8021	1.527	0.5366
4	15499251	exm2256417	C	0.4609	0.475	0.9432	0.06255	0.8344	1.066	0.3503
4	15504459	exm390468	G	0.006767	0.00229	2.941	0.4452	1.229	7.037	0.01538
4	15516333	exm390487_ver3	A	0.001522	0.001145	1.788	0.882	0.3174	10.08	0.5099
4	15518357	exm390504	C	0.01278	0.01582	1.293	0.286	0.7383	2.265	0.3686
4	15534868	exm390519	G	0.01429	0.008769	1.663	0.2786	0.963	2.87	0.06803
4	15552591	exm390546	A	0.002256	0.001144	1.934	0.7388	0.4546	8.23	0.3719
4	15583915	NeuroX_rs79867298	T	0.04887	0.04772	0.9841	0.1442	0.7419	1.305	0.9113
4	15608551	NeuroX_rs10433813	A	0.3586	0.3733	0.9228	0.0652	0.8121	1.049	0.2177
4	15608677	NeuroX_rs75836515	G	0.0406	0.0387	1.006	0.1576	0.739	1.371	0.9676
4	15625449	NeuroX_rs6833704	A	0.3569	0.3724	0.9176	0.06538	0.8072	1.043	0.1885
4	15626447	NeuroX_rs6449152	G	0.3594	0.3727	0.9266	0.06517	0.8155	1.053	0.2421
4	15632228	NeuroX_rs3775956	C	0.3599	0.3707	0.9322	0.06519	0.8204	1.059	0.2815
4	15639171	NeuroX_rs6827406	C	0.3586	0.3732	0.9211	0.06515	0.8107	1.047	0.2072
4	15656897	exm390729	A	0.0007519	0.001335	0.9601	1.131	0.1046	8.815	0.9713
4	15659649	NeuroX_rs9994518	T	0.3586	0.3711	0.9277	0.06524	0.8163	1.054	0.2498
4	15665272	NeuroX_rs28394730	C	0.3617	0.3736	0.9302	0.06498	0.819	1.057	0.2656
4	15668508	NeuroX_rs28604503	T	0.3617	0.3755	0.9248	0.06496	0.8143	1.05	0.2291
4	15679371	NeuroX_rs7434484	C	0.3617	0.3755	0.9248	0.06496	0.8143	1.05	0.2291
4	15685051	NeuroX_rs11722300	C	0.3865	0.4033	0.9108	0.06394	0.8035	1.032	0.1438
4	15685805	NeuroX_rs17405811	T	0.3865	0.4025	0.9144	0.06397	0.8067	1.037	0.1619
4	15688604	exm390732	C	0.1195	0.1277	0.9384	0.094	0.7805	1.128	0.499
4	15689069	exm390739	T	0.002256	0.001144	1.896	0.7108	0.4708	7.636	0.368
4	15689208	exm390742	A	0.001504	0.001718	0.9324	0.7901	0.1982	4.387	0.9294
4	15692136	NeuroX_rs6815296	C	0.3857	0.4018	0.915	0.06391	0.8072	1.037	0.1644
4	15694890	NeuroX_rs10005305	G	0.3857	0.3999	0.9201	0.06392	0.8118	1.043	0.1928
4	15695497	NeuroX_rs6848779	C	0.3865	0.3999	0.923	0.06392	0.8143	1.046	0.2098
4	15707250	exm390795	G	0.002256	0.001906	1.781	0.7156	0.4379	7.239	0.4201
4	15709192	exm390801	A	0.1195	0.126	0.957	0.09408	0.7959	1.151	0.6407
4	15709252	exm390805	A	0.03459	0.03012	1.194	0.177	0.8437	1.689	0.3172
4	15710330	NeuroX_rs35519415	C	0.4315	0.4439	0.9556	0.06331	0.8441	1.082	0.4735
4	15712787	NeuroX_rs4541502	T	0.4654	0.4809	0.94	0.06219	0.8321	1.062	0.3194
4	15717321	NeuroX_rs3213710	C	0.4722	0.4868	0.9433	0.06222	0.835	1.066	0.3485
4	15720540	exm390825	A	0.0007519	0.001525	0.8674	1.107	0.0991	7.592	0.8977
4	15723792	NeuroX_rs10018756	T	0.2338	0.2436	0.9599	0.07228	0.8331	1.106	0.5712
4	15725455	NeuroX_rs10034735	A	0.1853	0.1893	0.935	0.07967	0.7998	1.093	0.3986
4	15727713	NeuroX_rs6449168	T	0.2519	0.2657	0.9676	0.07138	0.8413	1.113	0.6445
4	15731560	NeuroX_rs7667512	T	0.08797	0.08508	1.016	0.1092	0.8205	1.259	0.883
4	15731690	NeuroX_rs7672311	A	0.08797	0.0854	1.012	0.1091	0.8175	1.254	0.9096
4	15733020	NeuroX_rs12649015	A	0.08797	0.0854	1.012	0.1091	0.8175	1.254	0.9096
4	15737101	NeuroX_rs11724635	C	0.4496	0.4676	0.9407	0.06211	0.8329	1.062	0.325
4	15737120	NeuroX_rs4403048	G	0.2549	0.2655	0.974	0.07098	0.8475	1.119	0.7101
4	15737348	exm-rs4698412	G	0.4496	0.4676	0.9408	0.06211	0.833	1.063	0.3259
4	15737722	NeuroX_rs28641514	T	0.08647	0.08406	1.011	0.1106	0.8144	1.256	0.9178
4	15737882	NeuroX_rs4698413	C	0.4474	0.4655	0.9416	0.06216	0.8336	1.064	0.333
4	15737890	NeuroX_rs4613561	C	0.2571	0.268	0.9855	0.07095	0.8575	1.132	0.8366
4	15737937	exm-rs4538475	G	0.1672	0.1787	0.9719	0.0834	0.8254	1.145	0.7328
4	15738483	NeuroX_rs2103	T	0.2068	0.2171	0.9419	0.07562	0.8122	1.092	0.4289
4	15739498	NeuroX_rs997250	G	0.212	0.2175	0.9573	0.07491	0.8266	1.109	0.5603
4	15740880	NeuroX_rs2286879	C	0.2444	0.2529	0.9625	0.07173	0.8363	1.108	0.5942
4	15741251	NeuroX_rs10023845	G	0.2308	0.2383	0.9673	0.07348	0.8375	1.117	0.6505
4	15742074	NeuroX_rs3893376	C	0.2331	0.2425	0.9647	0.07364	0.8351	1.115	0.6258
4	15742716	NeuroX_rs1110258	C	0.2549	0.2556	1.014	0.07086	0.8821	1.165	0.8491
4	15742986	NeuroX_rs6852450	T	0.4278	0.4462	0.9203	0.06225	0.8146	1.04	0.1822
4	15743391	NeuroX_rs4698415	T	0.1973	0.2076	0.915	0.07801	0.7853	1.066	0.2551
4	15743457	NeuroX_rs73224677	G	0.194	0.2055	0.9268	0.07759	0.796	1.079	0.3269
4	15743573	NeuroX_rs10019008	T	0.1962	0.2083	0.9314	0.07724	0.8005	1.084	0.3572
4	15743672	NeuroX_rs9998153	A	0.1962	0.2082	0.9318	0.07723	0.8009	1.084	0.3606
4	15743989	NeuroX_rs28608142	A	0.1947	0.2089	0.9227	0.0775	0.7927	1.074	0.2995
4	15744528	NeuroX_rs11933202	A	0.2331	0.2406	0.9721	0.07352	0.8417	1.123	0.7007
4	15744576	NeuroX_rs11947310	C	0.1917	0.2043	0.9206	0.0777	0.7905	1.072	0.2868
4	15751051	NeuroX_dbSNP_rs115383994	A	0.04436	0.03469	1.286	0.1555	0.9481	1.744	0.1059
4	15752676	NeuroX_rs62290623	A	0.2549	0.2566	1.009	0.07101	0.8775	1.159	0.9051
4	15755905	NeuroX_rs868763	C	0.2143	0.2118	1.045	0.07649	0.8994	1.214	0.5661
4	15758954	NeuroX_rs4698416	A	0.2541	0.2691	0.9027	0.07054	0.7861	1.037	0.1466
4	15762131	NeuroX_rs80085630	G	0.04361	0.03336	1.317	0.1571	0.968	1.792	0.07957
4	15775906	NeuroX_rs10939634	A	0.4947	0.4826	1.075	0.06194	0.9518	1.213	0.2451
4	15777881	NeuroX_rs6449180	C	0.3331	0.314	1.126	0.0663	0.9888	1.282	0.07352
4	15785201	NeuroX_rs4580644	C	0.506	0.4977	1.062	0.06199	0.9401	1.199	0.3349
4	15785659	NeuroX_rs3796878	A	0.1707	0.1677	0.9735	0.08207	0.8289	1.143	0.7435
4	15788725	NeuroX_rs6840069	T	0.3308	0.311	1.126	0.06653	0.9881	1.283	0.07498
4	15796088	NeuroX_rs73226561	T	0.1707	0.1672	0.977	0.08205	0.8319	1.147	0.7767
4	15829612	NeuroX_rs9291638	A	0.3268	0.302	1.162	0.06735	1.018	1.326	0.02576
4	15840839	NeuroX_rs10805347	A	0.3256	0.3004	1.157	0.06723	1.014	1.32	0.03025
4	15937711	exm390907	T	0.002256	0.001525	1.429	0.6808	0.3763	5.427	0.6
4	15938068	exm390926	G	0.001504	0.0009531	2.426	0.9112	0.4067	14.47	0.3308
4	15964349	exm390958	A	0.009789	0.009376	1.267	0.3117	0.6877	2.333	0.4481
4	15964451	exm390966	T	0.001504	0.002859	0.4778	0.7555	0.1087	2.1	0.3283
4	15964574	exm390972	T	0.03158	0.03211	0.9655	0.1777	0.6815	1.368	0.8436
4	15964670	exm390976	T	0.1508	0.1557	0.9365	0.08707	0.7896	1.111	0.4515
4	16008270	exm391043	T	0.002256	0.0009531	2.303	0.7389	0.5412	9.803	0.2588
4	16020162	exm391072	T	0.1083	0.1067	1.047	0.09997	0.8603	1.273	0.6494
4	16025837	exm2261644	C	0.4023	0.4426	0.8864	0.06344	0.7828	1.004	0.05734
4	16068530	NeuroX_dbSNP_rs116447403	T	0.02481	0.0284	0.7782	0.1944	0.5316	1.139	0.1971
4	16077475	exm391111	C	0.009774	0.009722	1.01	0.3114	0.5484	1.859	0.9751
4	16104353	NeuroX_chr4:16104353	A	0.0203	0.02497	0.727	0.2147	0.4773	1.107	0.1375
4	16165070	exm391119	C	0.002256	0.002478	0.8849	0.6469	0.249	3.144	0.8501
4	16204188	exm391154	G	0.004511	0.002287	1.831	0.507	0.6781	4.947	0.2326
4	76703975	exm406603	G	0.006015	0.003431	1.769	0.4312	0.7599	4.12	0.1857
4	76720885	exm406625	T	0.3233	0.3357	0.9246	0.06629	0.812	1.053	0.237
4	76721584	exm406629	A	0.009774	0.0082	1.093	0.3247	0.5782	2.065	0.7849
4	76722353	exm406639_ver2	G	0.2481	0.2652	0.9343	0.07184	0.8116	1.076	0.3444
4	76730195	exm406654	G	0.1301	0.1291	0.9734	0.09205	0.8127	1.166	0.7693
4	76730201	exm406655	A	0.01053	0.007625	1.301	0.3153	0.7011	2.413	0.4044
4	76750356	NeuroX_rs6847598	C	0.4797	0.4841	0.9634	0.06199	0.8532	1.088	0.5473
4	76785594	exm406685	G	0.002256	0.001144	2.759	0.7144	0.6801	11.19	0.1555
4	76794451	exm-IND4-77013474	I	0	0.001334	3.567e-09	8646	0	inf	0.9982
4	76797580	exm406732	G	0.003012	0.00305	1.113	0.5522	0.3771	3.285	0.8463
4	76797597	exm406735	T	0.001506	0.001338	1.065	0.8074	0.2189	5.186	0.9374
4	76809396	exm406781	A	0.01729	0.01334	1.331	0.2472	0.8199	2.161	0.2474
4	76811175	exm406788	T	0.1679	0.1738	0.9393	0.08297	0.7984	1.105	0.4508
4	76813080	exm406811	T	0.01203	0.01011	1.164	0.2859	0.6645	2.038	0.596
4	76836137	exm406822	A	0.3241	0.3018	1.092	0.06577	0.9597	1.242	0.182
4	76842103	exm406835	T	0.0007519	0.002097	0.4342	1.094	0.05088	3.706	0.4457
4	76842269	exm406848	T	0.002256	0.001906	1.83	0.6669	0.4952	6.763	0.3648
4	76842275	exm406850	A	0.002256	0.001906	1.83	0.6669	0.4952	6.763	0.3648
4	76846755	exm2269778	T	0.3391	0.3345	1.047	0.06639	0.9189	1.192	0.4928
4	76857302	exm406862	T	0.002256	0.002098	1.235	0.7012	0.3124	4.88	0.7637
4	76857309	exm406864	T	0.2023	0.2309	0.8691	0.07647	0.7481	1.01	0.06645
4	76857388	exm406869	T	0.203	0.231	0.8729	0.07635	0.7516	1.014	0.07498
4	76877285	exm406906	G	0.0203	0.01449	1.275	0.2315	0.8098	2.007	0.2943
4	76878836	exm406927	G	0.007519	0.002287	3.182	0.434	1.359	7.449	0.007657
4	76881233	exm406937	T	0.1173	0.1029	1.174	0.09661	0.9711	1.418	0.09766
4	76889388	exm-rs2273	T	0.3992	0.3856	0.9971	0.06328	0.8808	1.129	0.9635
4	76924756	exm407017	C	0.002256	0.002098	1.085	0.6577	0.2989	3.937	0.9015
4	76943947	exm407040	A	0.009774	0.006674	1.407	0.3223	0.7482	2.647	0.2891
4	76944785	NeuroX_4:76944785	T	0.05714	0.04632	1.34	0.1392	1.02	1.761	0.03533
4	76955947	exm407044_ver4	A	0.001504	0.002098	0.7349	0.7721	0.1618	3.338	0.6899
4	76982145	NeuroX_rs77354349	G	0.03759	0.05795	0.6024	0.1581	0.4419	0.8213	0.001353
4	76992133	NeuroX_rs79740480	T	0.03759	0.05814	0.5996	0.1582	0.4398	0.8175	0.001221
4	77002572	NeuroX_rs7662679	G	0.07744	0.1056	0.6967	0.1146	0.5566	0.8722	0.001614
4	77003212	exm407085	C	0.001504	0.003431	0.8103	0.7973	0.1698	3.866	0.7919
4	77010790	NeuroX_rs6828078	A	0.07744	0.1053	0.6979	0.1146	0.5575	0.8736	0.001697
4	77033590	exm407141	T	0.2466	0.2606	0.9703	0.07369	0.8399	1.121	0.6829
4	77053834	exm407191	C	0.1414	0.1672	0.8376	0.0882	0.7047	0.9957	0.04456
4	77076710	NeuroX_rs7437856	A	0.2519	0.2181	1.252	0.07336	1.085	1.446	0.002169
4	77077668	NeuroX_rs72655525	A	0.07218	0.08883	0.7727	0.1179	0.6132	0.9736	0.02874
4	77083350	NeuroX_rs36035650	A	0.07669	0.05664	1.45	0.1214	1.143	1.84	0.002202
4	77085131	NeuroX_dbSNP_rs113464411	C	0.03158	0.03241	0.9411	0.1759	0.6667	1.329	0.7302
4	77087704	exm2261759	T	0.08496	0.069	1.412	0.119	1.118	1.783	0.003736
4	77089557	exm407237	T	0.002256	0.002097	1.386	0.6722	0.3712	5.174	0.6274
4	77094831	NeuroX_rs2869851	G	0.2421	0.2068	1.249	0.07372	1.081	1.443	0.002537
4	77095143	NeuroX_rs13119254	G	0.07035	0.05208	1.495	0.1321	1.154	1.937	0.002331
4	77096606	NeuroX_rs35873788	T	0.2444	0.2089	1.252	0.0735	1.084	1.446	0.002208
4	77099661	NeuroX_rs1372409	C	0.2459	0.2124	1.246	0.07365	1.078	1.439	0.002872
4	77100807	exm407258	C	0.006015	0.00915	0.6705	0.3885	0.3131	1.436	0.3036
4	77100837	exm407259	T	0.003759	0.002669	1.332	0.5257	0.4754	3.733	0.5853
4	77101378	NeuroX_rs1470194	C	0.0782	0.0604	1.408	0.1207	1.111	1.784	0.004579
4	77103529	NeuroX_rs1441923	C	0.07669	0.05725	1.435	0.1213	1.131	1.82	0.002904
4	77104152	NeuroX_rs11938626	C	0.2459	0.2127	1.243	0.07369	1.076	1.436	0.003193
4	77104529	NeuroX_rs4859625	C	0.07669	0.0571	1.44	0.1213	1.135	1.826	0.002676
4	77108306	NeuroX_rs4859429	T	0.2459	0.2127	1.244	0.07365	1.077	1.437	0.003036
4	77110365	NeuroX_dbSNP_rs6825004_replciate_1	G	0.2662	0.3227	0.7825	0.07016	0.682	0.8979	0.0004744
4	77128389	NeuroX_dbSNP_rs111332382	C	0.03158	0.03222	0.9474	0.176	0.671	1.338	0.7588
4	77132360	NeuroX_rs12640185	C	0.4188	0.4297	1.009	0.06331	0.8916	1.143	0.8823
4	77132634	NeuroX_rs7697073	T	0.3609	0.3628	1.038	0.06452	0.9143	1.177	0.5676
4	77133079	NeuroX_rs12498327	C	0.3669	0.3717	1.025	0.06454	0.9036	1.164	0.6971
4	77134786	NeuroX_rs11547135	A	0.3577	0.3525	1.06	0.06487	0.9332	1.203	0.3714
4	77138658	NeuroX_rs1866975	T	0.4113	0.4152	1.031	0.06315	0.9106	1.166	0.6335
4	77139510	NeuroX_rs7685696	G	0.4113	0.4154	1.03	0.06316	0.9098	1.165	0.6428
4	77140733	exm-rs10032423	T	0.4143	0.4159	1.042	0.06326	0.9202	1.179	0.519
4	77141118	NeuroX_rs56153157	G	0.4218	0.4239	1.039	0.06331	0.9179	1.176	0.5446
4	77142235	NeuroX_rs9991301	T	0.415	0.4157	1.046	0.0632	0.9238	1.183	0.4808
4	77146751	NeuroX_rs56275416	C	0.2323	0.2329	1.045	0.07402	0.9037	1.208	0.5537
4	77147969	NeuroX_rs4101061	G	0.3002	0.2853	1.107	0.06833	0.9685	1.266	0.1357
4	77149099	NeuroX_rs4859430	A	0.1308	0.13	1.042	0.09242	0.8698	1.249	0.6526
4	77150190	NeuroX_rs60225905	G	0.1308	0.1299	1.044	0.09241	0.8708	1.251	0.643
4	77150296	NeuroX_rs1588214	G	0.131	0.1299	1.045	0.09243	0.872	1.253	0.6324
4	77150478	NeuroX_rs1828138	C	0.1316	0.1304	1.049	0.09223	0.8752	1.256	0.6068
4	77150723	NeuroX_rs1948997	A	0.2045	0.1935	1.097	0.07775	0.9422	1.278	0.2327
4	77151017	NeuroX_rs34846125	C	0.1303	0.13	1.037	0.09258	0.8652	1.244	0.6917
4	77151880	NeuroX_rs1441904	G	0.3008	0.2879	1.098	0.06818	0.9611	1.256	0.1683
4	77151938	NeuroX_rs6846983	C	0.2061	0.1915	1.109	0.07821	0.9513	1.293	0.1864
4	77153420	NeuroX_rs4859641	G	0.1308	0.1298	1.044	0.09242	0.8709	1.251	0.6422
4	77154771	NeuroX_rs36031249	G	0.1135	0.1056	1.142	0.09837	0.9414	1.384	0.1784
4	77163722	NeuroX_rs61216514	A	0.0782	0.09684	0.7771	0.1124	0.6234	0.9687	0.02489
4	77168444	NeuroX_rs78586815	A	0.1068	0.1001	1.127	0.1009	0.9244	1.373	0.2378
4	77169876	NeuroX_rs72655564	C	0.07744	0.09722	0.7664	0.1127	0.6145	0.9558	0.01821
4	77173914	NeuroX_rs13117238	A	0.1797	0.1611	1.167	0.08121	0.9955	1.369	0.0569
4	77174662	NeuroX_rs4859648	G	0.112	0.1048	1.127	0.09904	0.9281	1.368	0.2278
4	77176768	NeuroX_rs7655536	C	0.2083	0.2049	1.07	0.07665	0.9206	1.243	0.3789
4	77176848	NeuroX_rs12643261	C	0.1068	0.0976	1.15	0.1014	0.9424	1.403	0.169
4	77176897	NeuroX_rs12651582	T	0.1188	0.1111	1.147	0.09761	0.9474	1.389	0.1597
4	77179830	NeuroX_rs6851219	T	0.1068	0.09931	1.134	0.1015	0.9297	1.384	0.2143
4	77179898	NeuroX_rs13122345	T	0.1068	0.09931	1.134	0.1015	0.9297	1.384	0.2143
4	77180145	NeuroX_rs71607346	C	0.1068	0.09931	1.134	0.1015	0.9297	1.384	0.2143
4	77181755	NeuroX_rs2869863	G	0.1068	0.09931	1.134	0.1015	0.9297	1.384	0.2143
4	77182273	NeuroX_rs13137733	T	0.1068	0.09935	1.133	0.1015	0.9289	1.383	0.2173
4	77182409	NeuroX_rs34638846	G	0.1068	0.09931	1.134	0.1015	0.9297	1.384	0.2143
4	77183646	NeuroX_rs74889910	G	0.08947	0.09325	0.9722	0.1091	0.785	1.204	0.7964
4	77183931	NeuroX_rs79393144	C	0.08947	0.09321	0.9737	0.1091	0.7862	1.206	0.8068
4	77184996	exm407298	T	0.005263	0.007244	0.7665	0.4197	0.3367	1.745	0.5265
4	77184997	exm407299	A	0.002256	0.002478	1.464	0.6527	0.4073	5.261	0.5594
4	77185293	NeuroX_rs11097313	A	0.4263	0.4041	1.1	0.06358	0.971	1.246	0.1344
4	77186415	NeuroX_rs17308336	C	0.4263	0.406	1.092	0.06349	0.9643	1.237	0.1652
4	77186672	NeuroX_rs60397621	C	0.4256	0.4056	1.091	0.06355	0.9629	1.235	0.1724
4	77187556	NeuroX_rs11097314	A	0.4256	0.4055	1.091	0.06353	0.9637	1.236	0.1682
4	77188240	NeuroX_rs4859651	G	0.4256	0.4056	1.09	0.0635	0.9627	1.235	0.1734
4	77190069	NeuroX_rs1876539	T	0.4233	0.405	1.085	0.06356	0.9576	1.229	0.2011
4	77190269	NeuroX_rs736634	C	0.4233	0.4043	1.087	0.06352	0.9599	1.231	0.188
4	77191003	NeuroX_rs1876542	T	0.4241	0.4042	1.092	0.06349	0.9638	1.236	0.1677
4	77191316	NeuroX_rs61595008	C	0.4233	0.4045	1.087	0.06352	0.9597	1.231	0.1892
4	77191422	NeuroX_rs59864739	A	0.4233	0.4045	1.087	0.06352	0.9597	1.231	0.1892
4	77191921	NeuroX_rs13119644	A	0.4233	0.4045	1.087	0.06352	0.9597	1.231	0.1892
4	77191952	NeuroX_rs28618267	A	0.2143	0.2078	1.01	0.07572	0.8711	1.172	0.8912
4	77192063	NeuroX_rs13151765	G	0.4233	0.4045	1.087	0.06352	0.9597	1.231	0.1892
4	77192388	NeuroX_rs3821980	C	0.4233	0.4045	1.087	0.06352	0.9597	1.231	0.1892
4	77192688	NeuroX_rs3733253	A	0.4233	0.4036	1.09	0.06355	0.9622	1.234	0.1757
4	77192838	exm407310	C	0.1511	0.1578	0.933	0.08636	0.7878	1.105	0.4222
4	77192868	exm407311	A	0.4233	0.4043	1.088	0.06353	0.9605	1.232	0.1847
4	77193136	NeuroX_rs1441909	G	0.4233	0.4048	1.086	0.06353	0.9588	1.23	0.1946
4	77193228	NeuroX_rs72655583	C	0.06992	0.08597	0.761	0.1198	0.6017	0.9625	0.02267
4	77193449	NeuroX_rs1441910	C	0.4233	0.4045	1.087	0.06352	0.9597	1.231	0.1892
4	77193742	NeuroX_rs1441913	A	0.4233	0.4041	1.088	0.06352	0.9602	1.232	0.1864
4	77194092	NeuroX_rs12643334	T	0.4233	0.4043	1.088	0.06353	0.9605	1.232	0.1847
4	77194246	NeuroX_rs768979	T	0.4233	0.4051	1.086	0.06356	0.9587	1.23	0.1949
4	77194664	NeuroX_rs4859655	G	0.4233	0.4045	1.087	0.06352	0.9597	1.231	0.1892
4	77194881	NeuroX_rs4859657	T	0.4239	0.4045	1.09	0.06358	0.9621	1.234	0.1764
4	77194997	NeuroX_rs4859439	T	0.4231	0.4039	1.089	0.06352	0.9612	1.233	0.1811
4	77195110	NeuroX_rs72655587	C	0.1489	0.1576	0.917	0.08674	0.7737	1.087	0.318
4	77195318	NeuroX_rs1583944	T	0.4241	0.4051	1.086	0.06356	0.9589	1.23	0.1939
4	77195732	NeuroX_rs4859440	C	0.4286	0.4119	1.072	0.06346	0.9467	1.214	0.2726
4	77196188	NeuroX_rs6822055	C	0.2143	0.2076	1.012	0.07571	0.8722	1.174	0.8777
4	77196476	NeuroX_rs17236661	G	0.206	0.2002	1.007	0.07691	0.866	1.171	0.9291
4	77196500	NeuroX_rs1441914	T	0.4233	0.4023	1.096	0.06354	0.9673	1.241	0.1507
4	77196677	NeuroX_rs1946959	A	0.3632	0.3643	0.967	0.06457	0.8521	1.097	0.6034
4	77196848	NeuroX_rs6823078	G	0.4256	0.4058	1.089	0.06355	0.9616	1.234	0.179
4	77197396	NeuroX_rs28689064	T	0.3617	0.3647	0.9569	0.06457	0.8432	1.086	0.4955
4	77197397	NeuroX_rs28636815	G	0.3617	0.3647	0.9569	0.06457	0.8432	1.086	0.4955
4	77197845	NeuroX_rs28698332	G	0.2143	0.2076	1.012	0.07571	0.8722	1.174	0.8777
4	77198054	NeuroX_rs6854006	T	0.3632	0.3647	0.9628	0.06449	0.8485	1.093	0.5569
4	77198363	NeuroX_rs6810903	T	0.2063	0.2002	1.01	0.07691	0.8684	1.174	0.9002
4	77198791	NeuroX_rs11934863	A	0.4256	0.4026	1.106	0.06343	0.9769	1.253	0.1113
4	77198986	exm-rs6812193	T	0.3624	0.3648	0.9593	0.06457	0.8452	1.089	0.5195
4	77199414	NeuroX_rs964051	A	0.4256	0.4022	1.108	0.06341	0.9787	1.255	0.1052
4	77199941	NeuroX_rs4859441	T	0.4256	0.4022	1.106	0.06342	0.977	1.253	0.1111
4	77200799	NeuroX_rs11946804	T	0.4256	0.4028	1.105	0.06346	0.976	1.252	0.1148
4	77200805	NeuroX_rs11946806	T	0.4256	0.4025	1.106	0.06338	0.9771	1.253	0.1107
4	77201487	exm407314	C	0.2098	0.2286	0.9233	0.07569	0.796	1.071	0.2918
4	77202019	NeuroX_rs17237174	C	0.206	0.2007	1.002	0.07697	0.862	1.166	0.976
4	77202812	NeuroX_rs1530296	G	0.4301	0.4086	1.092	0.06339	0.9647	1.237	0.1636
4	77204570	exm407316	T	0.007519	0.006481	1.191	0.3698	0.5772	2.459	0.6358
4	77217812	NeuroX_rs1876533	A	0.4466	0.4478	0.9829	0.0633	0.8682	1.113	0.7848
4	77220837	NeuroX_rs12506745	G	0.445	0.4342	1.031	0.0634	0.9103	1.167	0.6335
4	77222933	NeuroX_rs10019831	A	0.09624	0.1033	0.9208	0.1061	0.7478	1.134	0.4369
4	77227676	NeuroX_rs56049812	C	0.4405	0.4304	1.028	0.06345	0.9081	1.164	0.6599
4	77228006	exm407323	A	0.0007519	0.001716	0.5239	1.09	0.06186	4.436	0.5531
4	77228724	NeuroX_rs3796491	T	0.381	0.3662	1.032	0.06468	0.9092	1.172	0.6254
4	77231294	NeuroX_rs3733248	T	0.1293	0.1289	0.9948	0.09386	0.8276	1.196	0.9553
4	77232499	NeuroX_rs7694850	C	0.3843	0.3703	1.031	0.06477	0.908	1.17	0.6384
4	77234376	exm407364	T	0	0.001336	2.36e-09	9209	0	inf	0.9983
4	77236034	NeuroX_rs13106915	G	0.3812	0.3703	1.018	0.06465	0.897	1.156	0.78
4	77246636	NeuroX_rs2271401	T	0.3805	0.3679	1.023	0.06468	0.9011	1.161	0.726
4	77246835	NeuroX_rs2271403	T	0.3812	0.3708	1.017	0.06467	0.896	1.154	0.794
4	77247475	NeuroX_rs925454	T	0.3805	0.3667	1.026	0.06466	0.9038	1.165	0.6926
4	77254804	NeuroX_rs907446	T	0.4398	0.4286	1.031	0.06331	0.9105	1.167	0.6313
4	77269262	NeuroX_rs10002448	G	0.3812	0.3699	1.02	0.0646	0.899	1.158	0.7557
4	77272926	exm407418	A	0.002256	0.005147	0.4208	0.6119	0.1268	1.396	0.1572
4	77274242	NeuroX_rs12504985	T	0.3812	0.3707	1.017	0.06466	0.8962	1.155	0.7907
4	77274306	exm407423	G	0.003759	0.002097	1.804	0.5449	0.6201	5.249	0.2789
4	77277624	NeuroX_rs1876534	G	0.3842	0.3723	1.024	0.06453	0.9023	1.162	0.7141
4	77278195	NeuroX_rs1532984	A	0.3504	0.3504	0.9714	0.06574	0.854	1.105	0.659
4	77278678	exm407433	T	0.01579	0.01506	1.018	0.2415	0.6343	1.635	0.9404
4	77281077	NeuroX_rs2870229	A	0.4406	0.4301	1.032	0.06329	0.9115	1.168	0.6197
4	77286706	NeuroX_rs3849577	G	0.4444	0.4318	1.041	0.06323	0.9198	1.179	0.5234
4	77288033	NeuroX_rs1828538	A	0.4444	0.4317	1.042	0.06325	0.9203	1.179	0.5179
4	77288833	exm407452	T	0.0007519	0.002669	0.4401	1.09	0.05201	3.723	0.4512
4	77288836	exm407453	T	0.0007519	0.002478	0.2764	1.04	0.03601	2.121	0.2162
4	77289800	NeuroX_rs17238882	A	0.4436	0.4317	1.038	0.06321	0.9169	1.175	0.5566
4	77289918	NeuroX_rs11734972	T	0.3507	0.3499	0.9696	0.06572	0.8524	1.103	0.6386
4	77289952	NeuroX_rs11097338	A	0.3515	0.3486	0.9804	0.06582	0.8618	1.115	0.764
4	77290561	NeuroX_rs72657825	A	0.4406	0.4289	1.033	0.06329	0.9126	1.17	0.6072
4	77290579	exm407462	T	0.0007519	0.00286	0.3729	1.072	0.04566	3.046	0.3573
4	77290760	exm407473	T	0.0007519	0.001334	0.4707	1.078	0.05695	3.891	0.4844
4	77296600	NeuroX_rs1876535	C	0.4406	0.4293	1.035	0.06332	0.9139	1.171	0.591
4	77303621	NeuroX_rs17252554	T	0.4406	0.4319	1.027	0.06325	0.9074	1.163	0.6723
4	77303788	exm407487	C	0.0007519	0.001525	0.6056	1.093	0.07111	5.158	0.6463
4	77305566	exm407515	T	0.03759	0.03374	1.093	0.1637	0.7931	1.507	0.5866
4	77306128	NeuroX_rs2870235	A	0.3504	0.3485	0.9747	0.06565	0.857	1.109	0.6961
4	77306786	NeuroX_rs6841196	G	0.3509	0.353	0.9628	0.0657	0.8465	1.095	0.5637
4	77306930	NeuroX_rs62303267	T	0.4406	0.4293	1.034	0.06332	0.9136	1.171	0.594
4	77310135	NeuroX_rs2136052	G	0.3511	0.3528	0.9652	0.06564	0.8486	1.098	0.5891
4	77317124	NeuroX_rs6857452	C	0.4444	0.4316	1.043	0.06326	0.921	1.18	0.5104
4	77324343	exm407530	A	0.0007519	0.004582	0.252	1.048	0.03229	1.967	0.1886
4	77326135	NeuroX_rs11097350	C	0.3504	0.3486	0.9741	0.06565	0.8565	1.108	0.6895
4	77327339	NeuroX_rs61402764	T	0.4444	0.4318	1.042	0.06328	0.9202	1.179	0.5183
4	77330682	NeuroX_rs4272041	G	0.4444	0.4318	1.042	0.06328	0.9202	1.179	0.5183
4	77332183	NeuroX_rs1511820	C	0.3511	0.3528	0.965	0.06563	0.8485	1.097	0.5868
4	77333030	NeuroX_rs10022284	C	0.3496	0.3488	0.97	0.0657	0.8528	1.103	0.6425
4	77336203	NeuroX_rs13104972	G	0.3511	0.3499	0.9721	0.06559	0.8548	1.105	0.6659
4	77351710	NeuroX_rs7679463	C	0.4632	0.455	1.028	0.06351	0.908	1.165	0.6592
4	77360431	exm-rs9992101	A	0.3932	0.3936	0.9757	0.06369	0.8612	1.105	0.699
4	77368847	exm-rs17319721	A	0.4256	0.4238	0.9844	0.06316	0.8698	1.114	0.8033
4	77412140	exm-rs13146355	A	0.4391	0.4354	0.9951	0.06284	0.8798	1.126	0.938
4	77418681	exm-rs13106227	G	0.3774	0.3567	1.092	0.06462	0.9624	1.24	0.1718
4	77419073	exm2269779	C	0.3774	0.3565	1.092	0.06464	0.9622	1.24	0.1724
4	77476772	exm407540	T	0.002256	0.002287	1.007	0.6113	0.3038	3.336	0.9911
4	77660162	exm407576	G	0.2414	0.2398	1.002	0.07356	0.8675	1.157	0.978
4	77660299	exm407587	G	0.0985	0.09207	1.084	0.1055	0.8815	1.333	0.4446
4	77660381	exm407588	A	0.0007519	0.001334	0.6202	1.083	0.07423	5.182	0.6592
4	77660731	exm407614	C	0.3744	0.3854	0.9774	0.06457	0.8612	1.109	0.7231
4	77661017	exm407628	C	0.01579	0.01601	0.9159	0.2496	0.5615	1.494	0.7251
4	77661479	exm407650	A	0.003008	0.001906	1.213	0.6	0.3742	3.932	0.7476
4	77661636	exm407659	C	0.004518	0.001334	3.052	0.5988	0.9438	9.871	0.06242
4	77662361	exm407692	A	0.006767	0.009535	0.6312	0.3663	0.3079	1.294	0.209
4	77662486	exm407698	T	0.09398	0.08886	1.065	0.1069	0.8641	1.314	0.5529
4	77675925	exm407743	A	0.04286	0.05242	0.8613	0.1475	0.6451	1.15	0.3114
4	77676155	exm407757	A	0.001504	0.002859	0.5594	0.7593	0.1263	2.478	0.4443
4	77676309	exm407763	C	0.003759	0.002097	1.64	0.5557	0.5517	4.872	0.3736
4	77677646	exm407766_ver2	A	0.001504	0.001716	0.7464	0.8011	0.1553	3.588	0.7151
4	90169025	exm413567	T	0.003008	0.005337	0.6543	0.586	0.2075	2.063	0.4692
4	90169658	exm413595	T	0.0007519	0.001716	0.4323	1.06	0.0541	3.455	0.429
4	90169684	exm413597	C	0.002256	0.002287	1.021	0.6525	0.2841	3.667	0.9751
4	90169776	exm413601	A	0.002256	0.002287	1	0.655	0.277	3.61	0.9999
4	90169925	exm413616	A	0.4632	0.4592	1.036	0.06244	0.9164	1.171	0.574
4	90169946	exm413617	T	0.001504	0.002287	0.8641	0.7615	0.1942	3.844	0.8479
4	90170094	exm413626	A	0.04812	0.04136	1.128	0.1438	0.8509	1.495	0.4028
4	90170097	exm413627	G	0.001504	0.002097	0.9381	0.8205	0.1879	4.684	0.9379
4	90170118	exm413631	G	0.1068	0.1186	0.8762	0.0992	0.7214	1.064	0.1829
4	90170724	exm413665	C	0.0007519	0.002287	0.3822	1.071	0.04682	3.12	0.3693
4	90171060	exm413688	A	0.001504	0.001525	1.059	0.7934	0.2237	5.016	0.9421
4	90171113	exm413693_ver4	A	0.0007519	0.001525	0.5542	0.9815	0.08095	3.794	0.5475
4	90198463	exm2261776	C	0.2835	0.2785	1.079	0.06926	0.9423	1.236	0.2708
4	90207422	NeuroX_rs10014765	C	0.2011	0.1889	1.151	0.07763	0.9887	1.34	0.06979
4	90207849	NeuroX_rs11730448	G	0.2075	0.1917	1.175	0.07677	1.011	1.365	0.03593
4	90337436	NeuroX_dbSNP_rs116186801	T	0.03233	0.02783	1.138	0.1786	0.802	1.615	0.4685
4	90343792	NeuroX_rs74836729	A	0.0203	0.01639	1.223	0.2271	0.7839	1.909	0.3745
4	90368545	NeuroX_dbSNP_rs114762839	A	0.03158	0.02917	1.078	0.1796	0.7584	1.533	0.6745
4	90434672	NeuroX_rs6854472	T	0.4233	0.3941	1.103	0.06394	0.9732	1.25	0.1247
4	90440510	NeuroX_rs57946672	A	0.3165	0.3164	1.012	0.0681	0.8854	1.156	0.8632
4	90441114	NeuroX_rs7679614	C	0.3165	0.3166	1.011	0.06807	0.8846	1.155	0.8734
4	90453866	NeuroX_rs13128501	C	0.3083	0.3215	0.9283	0.06647	0.8149	1.057	0.2632
4	90456596	NeuroX_rs1603254	T	0.07368	0.07205	1.108	0.1192	0.8771	1.4	0.3895
4	90460511	NeuroX_rs17176388	T	0.3669	0.327	1.138	0.06354	1.005	1.289	0.04147
4	90462379	NeuroX_rs17015768	C	0.3797	0.3401	1.161	0.06293	1.026	1.314	0.01754
4	90463643	NeuroX_rs28898346	G	0.3797	0.3397	1.163	0.06299	1.028	1.316	0.01639
4	90464423	NeuroX_rs72655875	T	0.3662	0.3262	1.139	0.06336	1.006	1.29	0.03987
4	90470497	NeuroX_rs12512901	C	0.08421	0.07914	1.159	0.1133	0.9279	1.447	0.1938
4	90470553	NeuroX_rs35643643	A	0.3143	0.3271	0.9287	0.06618	0.8157	1.057	0.2638
4	90473282	NeuroX_rs1552971	T	0.4602	0.4665	1.002	0.06122	0.8887	1.13	0.9736
4	90473624	NeuroX_rs1552973	A	0.4602	0.4665	1.002	0.06122	0.8887	1.13	0.9736
4	90474291	NeuroX_rs6857779	C	0.3143	0.3256	0.9333	0.06615	0.8198	1.062	0.2966
4	90479087	NeuroX_rs2869998	C	0.1744	0.207	0.8203	0.0806	0.7004	0.9607	0.01398
4	90479725	NeuroX_rs6813115	G	0.3901	0.35	1.169	0.06277	1.033	1.322	0.01308
4	90482677	NeuroX_rs1390279	A	0.1744	0.2078	0.8163	0.08065	0.6969	0.9561	0.01184
4	90491767	NeuroX_rs2870005	A	0.1744	0.2079	0.8158	0.08065	0.6965	0.9555	0.01159
4	90492766	NeuroX_rs1156115	G	0.1759	0.2104	0.8151	0.08038	0.6963	0.9542	0.01099
4	90493172	NeuroX_rs4694015	G	0.1744	0.2078	0.8162	0.08065	0.6969	0.956	0.01182
4	90493437	NeuroX_rs66539107	G	0.3647	0.3267	1.13	0.06336	0.9979	1.279	0.05401
4	90493729	NeuroX_rs59458976	G	0.07594	0.07339	1.123	0.1176	0.8919	1.414	0.3236
4	90494004	NeuroX_rs28676330	C	0.3647	0.3265	1.131	0.06339	0.9988	1.281	0.05231
4	90494272	NeuroX_rs1495557	T	0.3865	0.3464	1.165	0.06284	1.03	1.318	0.01507
4	90495946	NeuroX_rs2870006	G	0.4383	0.4438	0.9801	0.06136	0.869	1.105	0.7428
4	90499545	NeuroX_rs10018847	T	0.3639	0.3252	1.137	0.06338	1.004	1.287	0.04335
4	90501532	NeuroX_rs74288556	T	0.1226	0.1262	1.015	0.09549	0.8417	1.224	0.8762
4	90503603	NeuroX_rs12512230	A	0.03684	0.04537	0.8092	0.1653	0.5853	1.119	0.2002
4	90503661	NeuroX_rs79483792	C	0.06917	0.06561	1.068	0.1246	0.8363	1.363	0.5994
4	90505568	NeuroX_rs17015858	T	0.1226	0.1262	1.019	0.09561	0.8448	1.229	0.8448
4	90508340	NeuroX_rs10516839	G	0.2083	0.2236	0.8857	0.07598	0.7631	1.028	0.11
4	90511396	NeuroX_rs76759470	T	0.06767	0.06748	1.001	0.1225	0.7875	1.273	0.9915
4	90516679	NeuroX_rs1473533	T	0.06692	0.06748	0.9886	0.123	0.7768	1.258	0.9257
4	90527762	NeuroX_rs73830663	A	0.06917	0.06939	1.004	0.1215	0.7912	1.274	0.9742
4	90527778	NeuroX_rs17015895	C	0.06917	0.06939	1.004	0.1215	0.7912	1.274	0.9742
4	90528218	NeuroX_rs73830682	G	0.06917	0.06939	1.004	0.1215	0.7912	1.274	0.9742
4	90534463	NeuroX_rs75878722	G	0.06928	0.06938	1.007	0.1215	0.7938	1.278	0.9528
4	90536733	NeuroX_rs73830689	C	0.06917	0.06925	1.007	0.1215	0.7934	1.277	0.956
4	90539151	NeuroX_rs73830692	A	0.06917	0.07004	1.001	0.1215	0.7892	1.27	0.9915
4	90541469	NeuroX_rs17015906	C	0.06917	0.06922	1.007	0.1215	0.7935	1.278	0.9549
4	90543139	NeuroX_dbSNP_rs116040410	G	0.03233	0.03298	0.9607	0.1736	0.6837	1.35	0.8175
4	90544349	NeuroX_rs17015916	G	0.06917	0.06843	1.016	0.1215	0.8003	1.289	0.899
4	90545039	NeuroX_rs11728943	T	0.06917	0.06596	1.055	0.122	0.8308	1.34	0.6595
4	90545062	NeuroX_rs11737155	G	0.06917	0.06596	1.055	0.122	0.8308	1.34	0.6595
4	90545192	NeuroX_rs11728999	A	0.06917	0.06634	1.05	0.1216	0.8274	1.333	0.6877
4	90545213	NeuroX_rs13125108	G	0.4714	0.4558	1.05	0.063	0.9283	1.188	0.4356
4	90545239	NeuroX_rs11728970	T	0.06917	0.06634	1.05	0.1216	0.8274	1.333	0.6877
4	90545315	NeuroX_rs11723725	A	0.06917	0.06634	1.05	0.1216	0.8274	1.333	0.6877
4	90545495	NeuroX_rs79208813	T	0.06917	0.06733	1.044	0.1216	0.8226	1.325	0.7233
4	90548703	NeuroX_rs34784308	T	0.04887	0.05452	0.8934	0.1446	0.6728	1.186	0.4356
4	90549446	NeuroX_rs10031817	C	0.1429	0.1443	1.046	0.08921	0.8778	1.245	0.6179
4	90557976	NeuroX_rs74435784	G	0.06015	0.04805	1.276	0.1302	0.9885	1.647	0.06137
4	90562801	NeuroX_rs10011947	G	0.2398	0.2197	1.088	0.07292	0.9433	1.255	0.2463
4	90564400	NeuroX_rs76142252	C	0.09474	0.08448	1.157	0.1052	0.9412	1.422	0.1663
4	90567048	NeuroX_rs77431271	A	0.09624	0.08445	1.175	0.1049	0.9563	1.443	0.125
4	90572277	NeuroX_rs72657705	T	0.212	0.2225	0.9134	0.0753	0.7881	1.059	0.2291
4	90578511	NeuroX_rs72657707	A	0.212	0.2223	0.9121	0.07529	0.7869	1.057	0.2215
4	90579508	NeuroX_rs7674594	A	0.1113	0.1214	0.9456	0.09862	0.7794	1.147	0.5705
4	90581986	NeuroX_rs62305131	G	0.07444	0.07587	0.9935	0.1185	0.7876	1.253	0.9559
4	90583076	NeuroX_rs78786660	C	0.09699	0.08292	1.197	0.1051	0.9742	1.471	0.08706
4	90585132	NeuroX_rs62305132	G	0.07444	0.07587	0.9935	0.1185	0.7876	1.253	0.9559
4	90589362	NeuroX_rs17015973	G	0.07444	0.07628	0.9889	0.1184	0.784	1.247	0.9251
4	90590704	NeuroX_rs9994859	C	0.1015	0.1081	0.9481	0.1029	0.775	1.16	0.6045
4	90591397	NeuroX_rs59130061	C	0.0738	0.0759	0.9853	0.119	0.7803	1.244	0.9007
4	90591552	NeuroX_rs56098452	C	0.07444	0.07612	0.9897	0.1186	0.7845	1.249	0.9306
4	90592039	NeuroX_rs9986065	T	0.1009	0.1076	0.9481	0.1031	0.7746	1.16	0.6052
4	90592262	NeuroX_rs61631234	A	0.07444	0.07757	0.9821	0.1186	0.7784	1.239	0.8786
4	90592311	NeuroX_rs58992864	G	0.07444	0.07606	0.9903	0.1186	0.785	1.249	0.9347
4	90592551	NeuroX_rs61253650	C	0.0738	0.07609	0.9818	0.1189	0.7776	1.24	0.8773
4	90594824	NeuroX_dbSNP_rs115938760	T	0.0738	0.07557	0.9911	0.1192	0.7846	1.252	0.9401
4	90596628	NeuroX_rs4449381	G	0.07444	0.07326	1.037	0.121	0.8179	1.314	0.7652
4	90597902	NeuroX_dbSNP_rs115094427	T	0.0738	0.07444	0.9976	0.1189	0.7902	1.259	0.9836
4	90600620	NeuroX_rs10213062	C	0.1015	0.1073	0.9494	0.1032	0.7756	1.162	0.6151
4	90600999	NeuroX_rs7697331	A	0.09774	0.08311	1.209	0.1048	0.9848	1.485	0.06974
4	90601889	NeuroX_rs7656703	G	0.07444	0.07573	0.9903	0.1186	0.7849	1.249	0.9343
4	90602795	NeuroX_rs13108925	C	0.2081	0.2307	0.8923	0.07552	0.7695	1.035	0.1313
4	90603044	NeuroX_rs17015982	G	0.07594	0.07777	0.995	0.1178	0.7899	1.253	0.9662
4	90603210	NeuroX_rs17015985	A	0.07444	0.07609	0.9902	0.1186	0.7848	1.249	0.9335
4	90603419	NeuroX_rs12644119	A	0.1256	0.1169	1.116	0.09459	0.9272	1.343	0.2457
4	90604322	NeuroX_rs17015990	T	0.07594	0.07767	0.9975	0.1178	0.7918	1.257	0.983
4	90606054	NeuroX_rs6532183	G	0.07895	0.07914	1.008	0.1155	0.8039	1.264	0.9437
4	90606518	NeuroX_rs3857047	C	0.1346	0.1422	0.9659	0.09167	0.807	1.156	0.7048
4	90607126	NeuroX_rs356228	G	0.4203	0.4337	0.9225	0.06285	0.8156	1.043	0.1993
4	90608959	NeuroX_rs3857048	A	0.1203	0.1308	0.9085	0.09692	0.7513	1.099	0.3223
4	90610884	NeuroX_rs78110639	T	0.0203	0.03946	0.4904	0.2089	0.3257	0.7385	0.0006476
4	90618526	NeuroX_rs3906628	T	0.1203	0.1315	0.9035	0.09695	0.7472	1.093	0.2954
4	90619032	NeuroX_rs74390872	T	0.01053	0.01142	1.129	0.3099	0.6152	2.073	0.6949
4	90624593	NeuroX_rs71609573	C	0.01353	0.01773	0.7466	0.2631	0.4458	1.25	0.2667
4	90625419	NeuroX_rs3857050	C	0.1218	0.1327	0.9108	0.0966	0.7537	1.101	0.3334
4	90626111	NeuroX_rs356182	C	0.3293	0.339	0.9718	0.06503	0.8555	1.104	0.6601
4	90626139	NeuroX_rs356181	C	0.4301	0.4562	0.9047	0.06249	0.8005	1.023	0.1091
4	90629465	NeuroX_rs356178	G	0.3571	0.3906	0.8389	0.06536	0.7381	0.9536	0.007203
4	90635338	NeuroX_rs73831461	C	0.09248	0.08368	1.254	0.1106	1.009	1.557	0.041
4	90639515	exm-rs11931074	T	0.1053	0.09684	1.219	0.1047	0.993	1.497	0.05842
4	90641016	NeuroX_dbSNP_rs116233499	T	0.009774	0.005147	1.864	0.3425	0.9526	3.647	0.06904
4	90641340	exm-rs356220	T	0.3577	0.3766	0.9391	0.06396	0.8284	1.064	0.3256
4	90642531	NeuroX_rs62306284	G	0.08722	0.08197	1.062	0.1099	0.8559	1.317	0.5867
4	90643123	NeuroX_rs356222	C	0.2526	0.2792	0.8549	0.07047	0.7446	0.9815	0.02611
4	90643972	NeuroX_dbSNP_rs114298004	G	0.05714	0.04136	1.348	0.1373	1.03	1.765	0.02952
4	90644345	NeuroX_rs79596632	A	0.05714	0.04156	1.342	0.1373	1.026	1.757	0.03196
4	90644390	NeuroX_rs74329237	A	0.05714	0.04119	1.351	0.1374	1.032	1.768	0.02851
4	90648686	NeuroX_rs34674090	C	0.009774	0.006672	1.401	0.3298	0.7341	2.674	0.3065
4	90653134	NeuroX_rs17180453	T	0.0782	0.07815	0.9966	0.114	0.797	1.246	0.9761
4	90661018	NeuroX_chr4:90661018	A	0.04436	0.04551	0.9991	0.1504	0.744	1.342	0.995
4	90673841	NeuroX_rs28393675	G	0.09173	0.0833	1.243	0.111	0.9996	1.544	0.05041
4	90677243	NeuroX_rs28613708	A	0.09187	0.08407	1.236	0.1107	0.995	1.536	0.05555
4	90678469	NeuroX_rs77490515	T	0.05714	0.04156	1.342	0.1373	1.026	1.757	0.03206
4	90678541	exm-rs2736990	C	0.4429	0.4634	0.9279	0.06215	0.8215	1.048	0.2287
4	90681236	NeuroX_dbSNP_rs112645122	C	0.04436	0.04308	1.038	0.1508	0.7724	1.395	0.8042
4	90682504	NeuroX_rs356198	A	0.1617	0.1942	0.8169	0.083	0.6943	0.9612	0.01485
4	90682571	NeuroX_rs3910105	C	0.4932	0.4447	1.169	0.06137	1.037	1.319	0.01077
4	90682750	NeuroX_rs356197	T	0.1617	0.1944	0.8157	0.08301	0.6932	0.9598	0.0141
4	90682803	NeuroX_rs356196	A	0.1617	0.1944	0.8157	0.08301	0.6932	0.9598	0.0141
4	90700236	NeuroX_chr4:90700236	C	0.03017	0.01863	1.595	0.1968	1.084	2.345	0.01773
4	90700329	NeuroX_rs2572319	C	0.02707	0.03435	0.7458	0.1856	0.5184	1.073	0.114
4	90703753	NeuroX_rs10018362	C	0.1271	0.1148	1.14	0.09373	0.9487	1.37	0.1621
4	90713330	NeuroX_rs11097234	G	0.4338	0.3818	1.209	0.06278	1.069	1.367	0.002494
4	90715805	NeuroX_chr4:90715805	C	0.009023	0.01106	0.7617	0.3219	0.4053	1.431	0.3976
4	90722871	NeuroX_rs6848726	T	0.4406	0.3849	1.226	0.06278	1.084	1.386	0.001186
4	90734728	NeuroX_rs2119787	G	0.4406	0.3851	1.227	0.0628	1.084	1.387	0.001149
4	90738839	NeuroX_rs78679014	G	0.009023	0.01106	0.7617	0.3219	0.4053	1.431	0.3976
4	90742296	NeuroX_rs35479630	T	0.009023	0.01106	0.7617	0.3219	0.4053	1.431	0.3976
4	90745456	NeuroX_rs2737014	G	0.2308	0.2574	0.851	0.07253	0.7382	0.9809	0.02607
4	90746329	NeuroX_rs7356297	C	0.4418	0.3843	1.233	0.06307	1.09	1.396	0.0008861
4	90746709	NeuroX_rs11097238	T	0.4398	0.3852	1.223	0.06289	1.081	1.384	0.001364
4	90748710	NeuroX_rs3796665	A	0.4398	0.3842	1.226	0.06292	1.084	1.387	0.001181
4	90753339	NeuroX_rs55932807	T	0.04887	0.05128	0.9475	0.1434	0.7154	1.255	0.707
4	90754441	NeuroX_rs79392886	T	0.02857	0.04823	0.5697	0.178	0.4019	0.8075	0.001572
4	90755239	NeuroX_dbSNP_rs113177203	A	0.03308	0.02897	1.188	0.1758	0.8417	1.677	0.3271
4	90757272	NeuroX_rs3756059	G	0.4135	0.4807	0.7587	0.06266	0.671	0.8579	1.05e-05
4	90757294	NeuroX_rs1372518	A	0.1812	0.223	0.7835	0.0789	0.6712	0.9145	0.001981
4	90757309	NeuroX_rs1372519	A	0.183	0.2265	0.7775	0.07864	0.6665	0.9071	0.001376
4	90760883	NeuroX_rs894280	C	0.4158	0.4866	0.7492	0.06276	0.6625	0.8472	4.184e-06
4	90761412	NeuroX_rs1023777	C	0.4383	0.3808	1.244	0.06323	1.099	1.408	0.0005528
4	90762019	NeuroX_rs2619365	A	0.01805	0.02326	0.7266	0.2301	0.4629	1.141	0.1652
4	90763239	NeuroX_dbSNP_rs116227916	G	0.02932	0.04823	0.5834	0.1761	0.4131	0.8238	0.002206
4	90764699	NeuroX_rs7687945	C	0.4179	0.4887	0.7507	0.06274	0.6639	0.8489	4.868e-06
4	90764891	NeuroX_rs80283803	A	0.02932	0.05101	0.5681	0.1758	0.4025	0.8017	0.001293
4	90767433	NeuroX_rs10030935	T	0.4368	0.379	1.244	0.06324	1.099	1.408	0.0005484
4	90768371	NeuroX_rs7678651	A	0.4361	0.3781	1.243	0.06331	1.098	1.408	0.0005798
4	90774120	NeuroX_dbSNP_rs111578789	C	0.03233	0.02917	1.148	0.1771	0.8112	1.624	0.436
4	90775212	NeuroX_rs10516848	G	0.4368	0.3805	1.24	0.0632	1.095	1.403	0.0006807
4	90780902	NeuroX_rs6532194	T	0.09774	0.106	0.9919	0.105	0.8075	1.218	0.9385
4	90781538	NeuroX_rs10025824	C	0.4352	0.3795	1.237	0.0631	1.093	1.399	0.0007669
4	90784640	NeuroX_dbSNP_rs115413951	C	0.02556	0.04422	0.55	0.1883	0.3802	0.7955	0.0015
4	90788943	NeuroX_rs72657784	A	0.05263	0.06271	0.8232	0.1361	0.6304	1.075	0.153
4	90789539	NeuroX_rs10516849	G	0.09323	0.07609	1.231	0.1099	0.9923	1.527	0.05876
4	90791381	NeuroX_rs17016305	G	0.4962	0.4426	1.239	0.06201	1.097	1.399	0.0005568
4	90792230	NeuroX_rs7693616	G	0.4955	0.4424	1.236	0.06202	1.094	1.395	0.0006462
4	90792765	NeuroX_rs59559246	G	0.09323	0.07835	1.208	0.1099	0.9742	1.499	0.08501
4	90795804	NeuroX_rs11097239	A	0.4239	0.3713	1.235	0.0628	1.092	1.397	0.0007747
4	90797301	exm-rs6532197	G	0.09323	0.07815	1.213	0.11	0.9775	1.504	0.07961
4	90800258	NeuroX_rs79438231	T	0.09398	0.07968	1.207	0.1097	0.9736	1.497	0.08618
4	90803192	NeuroX_rs17016330	T	0.02105	0.0414	0.4854	0.2055	0.3245	0.7261	0.0004358
4	90804316	NeuroX_rs11941682	G	0.4917	0.4414	1.219	0.06186	1.08	1.376	0.001363
4	90806547	NeuroX_rs72657790	A	0.04887	0.05235	0.9339	0.1429	0.7058	1.236	0.6322
4	90806717	NeuroX_rs73831836	G	0.09427	0.07977	1.21	0.1097	0.9755	1.5	0.08297
4	90813521	NeuroX_rs7356205	C	0.4902	0.438	1.231	0.06184	1.091	1.39	0.0007718
4	90816294	exm413733	G	0.07293	0.05986	1.194	0.1219	0.94	1.516	0.1463
4	90816361	exm413737_ver4	C	0.0007519	0.002478	0.3016	1.04	0.03925	2.317	0.2492
4	90817259	NeuroX_rs1372510	T	0.4902	0.439	1.23	0.06186	1.09	1.389	0.0008083
4	90817311	NeuroX_rs1372509	C	0.4902	0.4392	1.229	0.06184	1.089	1.388	0.0008494
4	90819026	NeuroX_rs1442136	G	0.4902	0.4397	1.227	0.06181	1.087	1.385	0.0009445
4	90819154	exm2269796	T	0.4361	0.5	0.7783	0.06238	0.6888	0.8796	5.895e-05
4	90819195	NeuroX_rs1442133	A	0.4902	0.4395	1.227	0.0618	1.087	1.385	0.0009166
4	90819569	NeuroX_rs11941110	C	0.4917	0.4407	1.228	0.0617	1.088	1.386	0.0008818
4	90821381	NeuroX_rs1442131	C	0.1045	0.08464	1.287	0.1058	1.046	1.583	0.01719
4	90822051	NeuroX_rs72657800	C	0.1045	0.08445	1.291	0.1061	1.049	1.589	0.01602
4	90833153	exm413765	A	0.001504	0.001525	0.885	0.7992	0.1848	4.238	0.8785
4	90833184	exm413767	T	0	0.001334	5.248e-09	8743	0	inf	0.9983
4	90833421	NeuroX_rs10011790	G	0.4105	0.3591	1.213	0.06359	1.071	1.374	0.002356
4	90837127	NeuroX_rs10516850	G	0.1008	0.08063	1.277	0.1068	1.036	1.574	0.02218
4	90856377	exm413801	T	0.004511	0.008006	0.5574	0.4406	0.2351	1.322	0.1846
4	90856821	exm413817	G	0.003759	0.003241	1.203	0.4906	0.4598	3.146	0.7068
4	90856926	exm413820	T	0.001504	0.0009531	1.493	0.8428	0.2861	7.786	0.6347
4	90857479	exm413847	A	0.06617	0.04519	1.474	0.132	1.138	1.909	0.003301
4	90857520	exm413851	A	0.006767	0.005721	1.26	0.3851	0.5923	2.68	0.5487
4	90857940	exm413872	G	0.002256	0.0009531	2.336	0.7369	0.5512	9.904	0.2495
4	90863959	NeuroX_rs6837483	T	0.09474	0.06691	1.478	0.1116	1.188	1.84	0.0004591
4	90872862	exm413879	A	0.005263	0.004956	1.191	0.435	0.5076	2.792	0.6885
4	90874879	exm2273395	T	0.3805	0.3943	0.934	0.06332	0.825	1.057	0.2811
4	90882543	NeuroX_chr4:90882543	T	0.01654	0.02872	0.5549	0.2321	0.3521	0.8746	0.01118
4	90899414	NeuroX_rs79583356	T	0.05422	0.03603	1.493	0.147	1.119	1.992	0.006391
4	90949825	NeuroX_rs75453887	A	0.05789	0.04156	1.339	0.1369	1.024	1.751	0.03301
4	90982912	NeuroX_rs13107054	G	0.01353	0.02021	0.6584	0.2605	0.3951	1.097	0.1086
4	91008657	NeuroX_dbSNP_rs116380795	C	0.02843	0.04149	0.6458	0.1897	0.4453	0.9366	0.02115
4	91010171	NeuroX_chr4:91010171	C	0.02334	0.03966	0.5475	0.1993	0.3705	0.8091	0.002505
4	91010920	NeuroX_rs6844776	C	0.1865	0.1621	1.211	0.08245	1.03	1.423	0.02045
4	91011096	NeuroX_dbSNP_rs115180959	T	0.02932	0.04308	0.6442	0.1781	0.4543	0.9134	0.01356
4	91011656	NeuroX_dbSNP_rs116690754	G	0.02556	0.04101	0.588	0.1894	0.4057	0.8522	0.005041
4	91014598	NeuroX_chr4:91014598	T	0.02556	0.04101	0.5883	0.1894	0.4059	0.8526	0.005076
4	91014924	NeuroX_rs74460464	T	0.02556	0.04138	0.5836	0.1892	0.4028	0.8457	0.004432
4	91017611	NeuroX_rs6855891	T	0.1887	0.1655	1.215	0.08234	1.034	1.428	0.01801
4	91027241	NeuroX_dbSNP_rs112863361	A	0.02932	0.04346	0.6409	0.1779	0.4522	0.9084	0.01242
4	91029417	NeuroX_chr4:91029417	T	0.02556	0.04098	0.5883	0.1894	0.4059	0.8527	0.005088
4	91030591	NeuroX_rs74322929	T	0.02932	0.04308	0.6442	0.1781	0.4543	0.9134	0.01356
4	91032497	NeuroX_dbSNP_rs115939054	A	0.02932	0.04308	0.6442	0.1781	0.4543	0.9134	0.01356
4	91033807	NeuroX_dbSNP_rs115553848	A	0.02556	0.04325	0.5729	0.189	0.3956	0.8298	0.003205
4	91034003	NeuroX_dbSNP_rs116069214	A	0.02556	0.04109	0.5878	0.1893	0.4056	0.852	0.005015
4	91034258	NeuroX_chr4:91034258	T	0.02556	0.041	0.588	0.1894	0.4057	0.8523	0.005048
4	91038726	NeuroX_dbSNP_rs114074415	T	0.02857	0.04365	0.6221	0.18	0.4372	0.8852	0.008353
4	91040363	NeuroX_rs1807853	T	0.02857	0.04308	0.6264	0.18	0.4402	0.8915	0.009372
4	91042905	NeuroX_chr4:91042905	C	0.0287	0.04338	0.626	0.1801	0.4399	0.891	0.009295
4	91051107	NeuroX_dbSNP_rs114775168	C	0.02937	0.04469	0.6223	0.1772	0.4397	0.8806	0.00741
4	91051522	NeuroX_dbSNP_rs115406248	C	0.03459	0.04975	0.6565	0.1643	0.4757	0.9059	0.01042
4	91057794	NeuroX_rs17810668	G	0.04436	0.04766	0.9511	0.1514	0.707	1.28	0.7406
4	91061123	NeuroX_dbSNP_rs115051059	A	0.02556	0.04218	0.5713	0.1884	0.3949	0.8265	0.00296
4	91070674	NeuroX_rs17205242	G	0.04511	0.04844	0.9431	0.1502	0.7025	1.266	0.6964
4	91097885	NeuroX_chr4:91097885	T	0.02707	0.04251	0.6016	0.1839	0.4196	0.8626	0.005717
4	91111631	NeuroX_rs17016622	G	0.1632	0.134	1.309	0.08927	1.099	1.559	0.002549
4	91121751	NeuroX_rs13146757	T	0.0188	0.02542	0.7464	0.2244	0.4808	1.159	0.1924
5	87847586	exm-rs17421627	G	0.06391	0.07739	0.8123	0.1239	0.6371	1.036	0.09348
5	88088439	exm-rs770189_ver5	C	0.3008	0.326	0.9367	0.06862	0.8188	1.072	0.3407
5	88354675	exm-rs10037512	C	0.4692	0.4897	0.9259	0.06168	0.8205	1.045	0.2121
5	88376061	exm-rs1366594	G	0.4714	0.4909	0.9305	0.06154	0.8247	1.05	0.2416
5	88416354	exm-rs9293511	T	0.385	0.393	0.9714	0.06243	0.8595	1.098	0.6421
6	32080146	exm-rs3130342	T	0.1398	0.1375	1.084	0.1476	0.8114	1.447	0.5865
6	32083175	exm-rs8111	A	0.2789	0.2742	1.048	0.08593	0.8852	1.24	0.589
6	32083300	exm-rs8283	C	0.1797	0.1879	0.8219	0.09614	0.6807	0.9923	0.04133
6	32084259	exm534463	C	0.005263	0.007053	0.5391	0.4278	0.2331	1.247	0.1486
6	32085598	exm-rs204890	A	0.04135	0.03507	1.131	0.1943	0.7729	1.656	0.5258
6	32088602	exm534510	A	0.004511	0.00305	1.51	0.4832	0.5858	3.893	0.3936
6	32088854	exm-rs2228628	G	0.2925	0.2838	1.083	0.08617	0.9149	1.283	0.3533
6	32089142	exm-rs204888	A	0.07218	0.0833	0.8977	0.1183	0.7119	1.132	0.3615
6	32092207	exm-rs1269851	G	0.04361	0.03908	1.042	0.1824	0.7292	1.49	0.8197
6	32093922	exm-rs204894	T	0.04887	0.04461	1.036	0.1708	0.7413	1.448	0.8363
6	32095465	exm534536	A	0.002256	0.002098	1.282	0.6666	0.3471	4.734	0.7094
6	32096244	exm-rs3830076	A	0.05263	0.05871	0.9458	0.1418	0.7164	1.249	0.6942
6	32097290	exm534565	T	0.109	0.1004	0.8443	0.1294	0.6551	1.088	0.1908
6	32097421	exm534568_ver3	C	0.01504	0.01182	1.325	0.2646	0.7889	2.226	0.2873
6	32097475	exm534571	C	0.003759	0.003622	1.116	0.5131	0.4084	3.052	0.83
6	32097876	exm-rs169494	T	0.07143	0.08159	0.9044	0.119	0.7162	1.142	0.3987
6	32105001	exm-rs4713505	T	0.2962	0.2848	1.1	0.08636	0.9291	1.303	0.2677
6	32109938	NeuroX_dbSNP_rs115901797	T	0.1128	0.1231	0.9533	0.1111	0.7667	1.185	0.6668
6	32109979	exm-rs204999	G	0.2794	0.2797	0.7922	0.1035	0.6467	0.9704	0.02444
6	32112626	exm-rs3130279	A	0.1436	0.1392	1.134	0.1442	0.855	1.505	0.3825
6	32113980	exm-rs4713506	A	0.2767	0.2682	1.087	0.08486	0.9204	1.284	0.3261
6	32119898	exm-rs3131283	A	0.1361	0.1317	1.149	0.152	0.8528	1.547	0.3617
6	32120715	exm-rs1053924	A	0.2925	0.3124	0.9146	0.08827	0.7693	1.087	0.3119
6	32122472	exm534608	A	0.2158	0.2088	0.8611	0.1144	0.6881	1.078	0.1914
6	32126002	NeuroX_rs3134603	T	0.1429	0.1379	1.204	0.1351	0.924	1.569	0.1691
6	32132021	NeuroX_dbSNP_rs117633869	C	0	0.002669	2.759e-09	6205	0	inf	0.9975
6	32134395	exm534651	G	0.003759	0.004194	0.6491	0.5118	0.2381	1.77	0.3985
6	32134510	exm534654	A	0.2158	0.2086	0.8625	0.1144	0.6892	1.079	0.1958
6	32135005	exm534671	T	0.001504	0.001525	0.9782	0.8094	0.2002	4.779	0.9782
6	32135181	exm534678	T	0.001504	0.001144	1.307	0.8232	0.2604	6.561	0.745
6	32135878	exm-rs205000	G	0.01504	0.02135	0.7988	0.2497	0.4897	1.303	0.3684
6	32136547	exm-rs1061808	A	0.3586	0.3732	0.9858	0.0845	0.8354	1.163	0.8657
6	32138545	NeuroX_rs3130283	A	0.1407	0.1407	1.109	0.1446	0.8351	1.472	0.4751
6	32140277	NeuroX_dbSNP_rs116410219	A	0.2158	0.2095	0.8614	0.1143	0.6884	1.078	0.1918
6	32140487	exm-rs3130284	C	0.2158	0.2096	0.8598	0.1143	0.6872	1.076	0.1864
6	32141883	exm-rs408359	T	0.07368	0.08273	0.906	0.1172	0.72	1.14	0.3996
6	32145205	exm-rs3134947	A	0.2158	0.2087	0.8624	0.1144	0.6892	1.079	0.1958
6	32145707	exm-rs2269423_ver4	T	0.3624	0.3746	1.006	0.08396	0.8532	1.186	0.9453
6	32145993	exm-rs3134946	C	0.2158	0.2084	0.8629	0.1144	0.6896	1.08	0.1971
6	32146492	NeuroX_rs3134945	T	0.2158	0.2084	0.8629	0.1144	0.6896	1.08	0.1971
6	32146644	NeuroX_dbSNP_rs116184231	T	0.2158	0.2088	0.8605	0.1144	0.6877	1.077	0.1892
6	32147696	exm-rs3130349	A	0.1805	0.175	0.8784	0.1326	0.6774	1.139	0.3281
6	32147761	exm-rs3134943	A	0.1421	0.1388	1.163	0.1446	0.8758	1.544	0.2969
6	32149140	exm534759	T	0.003008	0.001334	2.873	0.6556	0.7949	10.39	0.1074
6	32149219	exm534767	A	0.001504	0.001336	1.003	0.816	0.2027	4.966	0.9967
6	32149260	exm-rs2071288	A	0.008271	0.009722	1.265	0.3514	0.635	2.518	0.5042
6	32149816	NeuroX_rs3134940	G	0.18	0.1754	0.8764	0.1327	0.6757	1.137	0.3199
6	32150047	exm534776	T	0	0.005544	2.57e-09	4645	0	inf	0.9966
6	32150063	exm534777_ver3	T	0.0007519	0.002478	0.3459	1.017	0.0471	2.54	0.2967
6	32150086	exm2121838_ver5	G	0.001504	0.001334	0.6937	0.8193	0.1392	3.456	0.6553
6	32150356	exm534781	T	0.001504	0.001144	0.8359	0.8324	0.1636	4.272	0.8295
6	32151222	exm-rs1035798	T	0.2462	0.2347	1.094	0.08237	0.9309	1.286	0.2753
6	32151443	exm534819	T	0.05263	0.04861	1.195	0.1618	0.8703	1.641	0.2706
6	32151458	exm534821	A	0.007519	0.004766	1.424	0.3852	0.6691	3.029	0.3592
6	32151994	exm-rs1800684	T	0.1353	0.1313	1.144	0.1522	0.849	1.542	0.3763
6	32152442	NeuroX_dbSNP_rs114369408	G	0.1781	0.1779	0.8475	0.1309	0.6557	1.095	0.2062
6	32154285	exm-rs204995	C	0.2368	0.2354	0.8681	0.1094	0.7006	1.076	0.1958
6	32154569	NeuroX_dbSNP_rs114025084	C	0.005263	0.008987	0.5713	0.411	0.2553	1.279	0.1732
6	32154998	exm-rs204994	A	0.2241	0.2175	0.8806	0.1114	0.7078	1.096	0.254
6	32155581	exm-rs204993	C	0.2797	0.2672	0.9869	0.09435	0.8203	1.187	0.889
6	32155948	exm-rs2071292	C	0.02632	0.02192	1.298	0.2019	0.8741	1.929	0.1959
6	32156489	exm-rs2022059	G	0.03906	0.02871	1.483	0.1846	1.033	2.129	0.03284
6	32156908	exm-rs204992	A	0.2225	0.2176	0.8693	0.1138	0.6955	1.086	0.2183
6	32158319	exm-rs176095	C	0.2233	0.219	0.8679	0.1132	0.6952	1.084	0.211
6	32161366	exm-rs204991	G	0.2008	0.1979	0.9788	0.1085	0.7913	1.211	0.8437
6	32161430	NeuroX_dbSNP_rs116213270	A	0.2008	0.1978	0.9836	0.1086	0.795	1.217	0.8787
6	32165444	exm-rs2071278	C	0.1541	0.1533	0.9923	0.1306	0.7683	1.282	0.9531
6	32166384	exm-rs8192575_ver3	C	0.07293	0.0595	1.347	0.1366	1.03	1.76	0.02936
6	32168996	exm534983	G	0.01654	0.01201	1.437	0.2595	0.8644	2.39	0.162
6	32168996	exm534983	G	0.01654	0.01201	1.437	0.2595	0.8644	2.39	0.162
6	32170009	exm535000	T	0.001504	0.001147	1.552	0.8331	0.3032	7.944	0.5978
6	32170009	exm535000	T	0.001504	0.001147	1.552	0.8331	0.3032	7.944	0.5978
6	32170433	exm-rs2071287	A	0.494	0.4935	0.9174	0.07356	0.7942	1.06	0.2413
6	32170433	exm-rs2071287	A	0.494	0.4935	0.9174	0.07356	0.7942	1.06	0.2413
6	32172993	exm-rs3131296	A	0.1301	0.1318	0.8561	0.1588	0.6272	1.169	0.3277
6	32172993	exm-rs3131296	A	0.1301	0.1318	0.8561	0.1588	0.6272	1.169	0.3277
6	32177880	exm-rs206018	G	0.1547	0.1821	0.8546	0.09133	0.7146	1.022	0.08547
6	32177880	exm-rs206018	G	0.1547	0.1821	0.8546	0.09133	0.7146	1.022	0.08547
6	32178570	exm535036_ver3	T	0.003759	0.005147	0.8488	0.4944	0.3221	2.237	0.7402
6	32178570	exm535036_ver3	T	0.003759	0.005147	0.8488	0.4944	0.3221	2.237	0.7402
6	32178638	exm535041	A	0	0.001525	1.684e-09	8412	0	inf	0.9981
6	32178638	exm535041	A	0	0.001525	1.684e-09	8412	0	inf	0.9981
6	32179438	NeuroX_rs3132956	A	0.1295	0.1321	0.8632	0.1588	0.6323	1.178	0.3541
6	32179438	NeuroX_rs3132956	A	0.1295	0.1321	0.8632	0.1588	0.6323	1.178	0.3541
6	32179896	exm-rs2071286	A	0.206	0.2058	0.9802	0.08535	0.8292	1.159	0.815
6	32179896	exm-rs2071286	A	0.206	0.2058	0.9802	0.08535	0.8292	1.159	0.815
6	32180146	NeuroX_rs3131294	T	0.1346	0.1308	1.148	0.151	0.8539	1.543	0.3608
6	32180146	NeuroX_rs3131294	T	0.1346	0.1308	1.148	0.151	0.8539	1.543	0.3608
6	32180431	exm-rs2071285	A	0.06947	0.05783	1.313	0.1396	0.9985	1.726	0.05123
6	32180431	exm-rs2071285	A	0.06947	0.05783	1.313	0.1396	0.9985	1.726	0.05123
6	32180623	exm535055	A	0.008271	0.01525	0.587	0.3322	0.3061	1.126	0.1087
6	32180623	exm535055	A	0.008271	0.01525	0.587	0.3322	0.3061	1.126	0.1087
6	32180684	exm535057	C	0.001513	0.004029	0.2079	1.037	0.02723	1.587	0.1299
6	32180684	exm535057	C	0.001513	0.004029	0.2079	1.037	0.02723	1.587	0.1299
6	32184345	exm-rs404860	C	0.1774	0.1709	1.073	0.08606	0.9067	1.271	0.411
6	32184345	exm-rs404860	C	0.1774	0.1709	1.073	0.08606	0.9067	1.271	0.411
6	32185605	exm-rs2854050_ver2	T	0.07293	0.05947	1.339	0.1366	1.024	1.75	0.0327
6	32185605	exm-rs2854050_ver2	T	0.07293	0.05947	1.339	0.1366	1.024	1.75	0.0327
6	32185796	exm535099	T	0.0391	0.03069	0.9562	0.2058	0.6389	1.431	0.8279
6	32185796	exm535099	T	0.0391	0.03069	0.9562	0.2058	0.6389	1.431	0.8279
6	32186348	exm-rs379464	T	0.05038	0.05909	0.9384	0.1405	0.7125	1.236	0.6507
6	32186348	exm-rs379464	T	0.05038	0.05909	0.9384	0.1405	0.7125	1.236	0.6507
6	32187023	exm-rs394657_ver4	G	0.4436	0.444	0.9022	0.07499	0.7789	1.045	0.17
6	32187023	exm-rs394657_ver4	G	0.4436	0.444	0.9022	0.07499	0.7789	1.045	0.17
6	32187202	exm-rs429853	C	0.4579	0.4605	0.8946	0.07395	0.7738	1.034	0.1319
6	32187202	exm-rs429853	C	0.4579	0.4605	0.8946	0.07395	0.7738	1.034	0.1319
6	32188383	exm535130	C	0.4405	0.4492	0.8472	0.07516	0.7312	0.9817	0.0274
6	32188383	exm535130	C	0.4405	0.4492	0.8472	0.07516	0.7312	0.9817	0.0274
6	32188640	exm535134	C	0.3113	0.3174	0.8728	0.07775	0.7494	1.016	0.08016
6	32188640	exm535134	C	0.3113	0.3174	0.8728	0.07775	0.7494	1.016	0.08016
6	32188815	exm535142	G	0.006024	0.001145	7.888	0.584	2.511	24.78	0.0004054
6	32188815	exm535142	G	0.006024	0.001145	7.888	0.584	2.511	24.78	0.0004054
6	32188823	exm535144	A	0.04586	0.03908	1.23	0.1538	0.9099	1.663	0.1783
6	32188823	exm535144	A	0.04586	0.03908	1.23	0.1538	0.9099	1.663	0.1783
6	32189032	exm-rs415929	G	0.3113	0.318	0.8727	0.07776	0.7494	1.016	0.08005
6	32189032	exm-rs415929	G	0.3113	0.318	0.8727	0.07776	0.7494	1.016	0.08005
6	32189921	NeuroX_dbSNP_rs114469371	G	0.1293	0.1338	0.8214	0.1582	0.6024	1.12	0.2135
6	32189921	NeuroX_dbSNP_rs114469371	G	0.1293	0.1338	0.8214	0.1582	0.6024	1.12	0.2135
6	32190028	exm-rs3132946	A	0.1353	0.1302	1.188	0.1509	0.8835	1.596	0.2547
6	32190028	exm-rs3132946	A	0.1353	0.1302	1.188	0.1509	0.8835	1.596	0.2547
6	32190217	NeuroX_rs915895	G	0.3579	0.3302	1.12	0.08459	0.949	1.322	0.1797
6	32190217	NeuroX_rs915895	G	0.3579	0.3302	1.12	0.08459	0.949	1.322	0.1797
6	32190550	exm535177	G	0	0.001716	2.602e-09	8101	0	inf	0.9981
6	32190550	exm535177	G	0	0.001716	2.602e-09	8101	0	inf	0.9981
6	32191339	exm-rs3830041	A	0.09774	0.08502	1.084	0.1219	0.8536	1.377	0.508
6	32191339	exm-rs3830041	A	0.09774	0.08502	1.084	0.1219	0.8536	1.377	0.508
6	32191581	exm-rs396960_ver4	A	0.2729	0.2454	1.083	0.08367	0.9194	1.276	0.3392
6	32191581	exm-rs396960_ver4	A	0.2729	0.2454	1.083	0.08367	0.9194	1.276	0.3392
6	32192331	exm-rs3096702	T	0.3398	0.3624	0.9129	0.07963	0.781	1.067	0.2525
6	32192331	exm-rs3096702	T	0.3398	0.3624	0.9129	0.07963	0.781	1.067	0.2525
6	32192560	exm-rs2267644	A	0.04211	0.04194	1.046	0.1569	0.7694	1.423	0.7729
6	32192560	exm-rs2267644	A	0.04211	0.04194	1.046	0.1569	0.7694	1.423	0.7729
6	32194339	exm-rs499691	T	0.2214	0.2111	1.103	0.07957	0.9439	1.289	0.2169
6	32194339	exm-rs499691	T	0.2214	0.2111	1.103	0.07957	0.9439	1.289	0.2169
6	32194609	exm-rs1475961	C	0.4226	0.3836	1.194	0.07271	1.035	1.377	0.01473
6	32194609	exm-rs1475961	C	0.4226	0.3836	1.194	0.07271	1.035	1.377	0.01473
6	32195988	exm-rs365053	C	0.2707	0.2543	1.072	0.07837	0.9192	1.25	0.376
6	32195988	exm-rs365053	C	0.2707	0.2543	1.072	0.07837	0.9192	1.25	0.376
6	32197463	exm-rs495089	C	0.2045	0.2011	1.028	0.08021	0.8782	1.203	0.7331
6	32197463	exm-rs495089	C	0.2045	0.2011	1.028	0.08021	0.8782	1.203	0.7331
6	32198867	exm-rs404890	T	0.412	0.4015	1.002	0.07203	0.8705	1.154	0.9726
6	32198867	exm-rs404890	T	0.412	0.4015	1.002	0.07203	0.8705	1.154	0.9726
6	32198981	NeuroX_dbSNP_rs114665747	T	0.106	0.1081	0.8962	0.209	0.595	1.35	0.5999
6	32198981	NeuroX_dbSNP_rs114665747	T	0.106	0.1081	0.8962	0.209	0.595	1.35	0.5999
6	32199352	exm2262115	C	0.3737	0.3835	0.9705	0.07966	0.8302	1.134	0.7071
6	32199352	exm2262115	C	0.3737	0.3835	0.9705	0.07966	0.8302	1.134	0.7071
6	32201707	exm-rs12182351	C	0.2714	0.2552	1.067	0.07827	0.9151	1.244	0.4088
6	32201707	exm-rs12182351	C	0.2714	0.2552	1.067	0.07827	0.9151	1.244	0.4088
6	32205072	exm-rs549270	T	0.04436	0.04162	1.154	0.1559	0.8501	1.566	0.3585
6	32205072	exm-rs549270	T	0.04436	0.04162	1.154	0.1559	0.8501	1.566	0.3585
6	32205867	NeuroX_dbSNP_rs116643551	G	0.1406	0.1458	0.8277	0.1414	0.6274	1.092	0.181
6	32205867	NeuroX_dbSNP_rs116643551	G	0.1406	0.1458	0.8277	0.1414	0.6274	1.092	0.181
6	32205942	exm-rs6901158	T	0.1406	0.146	0.8276	0.1414	0.6273	1.092	0.1808
6	32205942	exm-rs6901158	T	0.1406	0.146	0.8276	0.1414	0.6273	1.092	0.1808
6	32207393	exm-rs416352	A	0.3459	0.3561	0.9551	0.08242	0.8126	1.123	0.5771
6	32207393	exm-rs416352	A	0.3459	0.3561	0.9551	0.08242	0.8126	1.123	0.5771
6	32208324	exm-rs424232	A	0.2932	0.3075	0.903	0.08496	0.7645	1.067	0.23
6	32208324	exm-rs424232	A	0.2932	0.3075	0.903	0.08496	0.7645	1.067	0.23
6	32209861	exm-rs507778	A	0.3549	0.3721	0.9312	0.0826	0.792	1.095	0.3881
6	32209861	exm-rs507778	A	0.3549	0.3721	0.9312	0.0826	0.792	1.095	0.3881
6	32213788	exm-rs440169	T	0.4015	0.4331	0.8488	0.07692	0.73	0.9869	0.03308
6	32213788	exm-rs440169	T	0.4015	0.4331	0.8488	0.07692	0.73	0.9869	0.03308
6	32215769	exm-rs1559876	G	0.3541	0.3854	0.822	0.07898	0.7041	0.9596	0.01305
6	32215769	exm-rs1559876	G	0.3541	0.3854	0.822	0.07898	0.7041	0.9596	0.01305
6	32215796	exm-rs2894239	G	0.4015	0.4333	0.8487	0.07693	0.7299	0.9868	0.03295
6	32215796	exm-rs2894239	G	0.4015	0.4333	0.8487	0.07693	0.7299	0.9868	0.03295
6	32215876	exm-rs2395110	A	0.4045	0.4392	0.8436	0.07712	0.7253	0.9813	0.02745
6	32215876	exm-rs2395110	A	0.4045	0.4392	0.8436	0.07712	0.7253	0.9813	0.02745
6	32217092	exm-rs6936204	T	0.3519	0.3486	1.084	0.09381	0.9022	1.303	0.3881
6	32217092	exm-rs6936204	T	0.3519	0.3486	1.084	0.09381	0.9022	1.303	0.3881
6	32217413	NeuroX_rs3115574	A	0.3519	0.3389	1.127	0.09343	0.9383	1.353	0.201
6	32217413	NeuroX_rs3115574	A	0.3519	0.3389	1.127	0.09343	0.9383	1.353	0.201
6	32218843	exm-rs3115573	C	0.4015	0.4333	0.8487	0.07693	0.7299	0.9868	0.03295
6	32218843	exm-rs3115573	C	0.4015	0.4333	0.8487	0.07693	0.7299	0.9868	0.03295
6	32218989	exm-rs9296015	A	0.2045	0.1805	1.18	0.09042	0.9882	1.409	0.06751
6	32218989	exm-rs9296015	A	0.2045	0.1805	1.18	0.09042	0.9882	1.409	0.06751
6	32219725	exm-rs4959089_ver3	G	0.2045	0.1805	1.18	0.09042	0.9882	1.409	0.06751
6	32219725	exm-rs4959089_ver3	G	0.2045	0.1805	1.18	0.09042	0.9882	1.409	0.06751
6	32220484	exm-rs3115572	G	0.3932	0.3853	1.059	0.08542	0.8954	1.252	0.5047
6	32220484	exm-rs3115572	G	0.3932	0.3853	1.059	0.08542	0.8954	1.252	0.5047
6	32223109	NeuroX_rs3130319	G	0.1707	0.1664	0.9711	0.1231	0.7629	1.236	0.8116
6	32223109	NeuroX_rs3130319	G	0.1707	0.1664	0.9711	0.1231	0.7629	1.236	0.8116
6	32223258	exm-rs3130320	T	0.3669	0.3584	1.079	0.09026	0.904	1.288	0.3999
6	32223258	exm-rs3130320	T	0.3669	0.3584	1.079	0.09026	0.904	1.288	0.3999
6	32223531	NeuroX_dbSNP_rs115139313	C	0.3391	0.3736	0.8119	0.08372	0.689	0.9567	0.01281
6	32223531	NeuroX_dbSNP_rs115139313	C	0.3391	0.3736	0.8119	0.08372	0.689	0.9567	0.01281
6	32224139	exm-rs3115569	T	0.2289	0.2301	0.9657	0.09902	0.7953	1.172	0.7242
6	32224139	exm-rs3115569	T	0.2289	0.2301	0.9657	0.09902	0.7953	1.172	0.7242
6	32227488	NeuroX_dbSNP_rs9268035	G	0.3697	0.4014	0.8123	0.08061	0.6936	0.9513	0.009893
6	32227488	NeuroX_dbSNP_rs9268035	G	0.3697	0.4014	0.8123	0.08061	0.6936	0.9513	0.009893
6	32230354	NeuroX_dbSNP_rs3132972	A	0.3741	0.3678	1.064	0.0904	0.8913	1.27	0.4921
6	32230354	NeuroX_dbSNP_rs3132972	A	0.3741	0.3678	1.064	0.0904	0.8913	1.27	0.4921
6	32233547	NeuroX_dbSNP_rs114752708	G	0.3699	0.402	0.8088	0.08073	0.6905	0.9475	0.008594
6	32233547	NeuroX_dbSNP_rs114752708	G	0.3699	0.402	0.8088	0.08073	0.6905	0.9475	0.008594
6	32235895	exm-rs3132931	G	0.2195	0.2128	1.005	0.101	0.8246	1.225	0.9595
6	32235895	exm-rs3132931	G	0.2195	0.2128	1.005	0.101	0.8246	1.225	0.9595
6	32238680	exm-rs3132945	C	0.2301	0.2285	0.9782	0.09868	0.8062	1.187	0.8233
6	32238680	exm-rs3132945	C	0.2301	0.2285	0.9782	0.09868	0.8062	1.187	0.8233
6	32239558	NeuroX_rs2022539	G	0.3685	0.3964	0.8171	0.08112	0.697	0.9579	0.01275
6	32239558	NeuroX_rs2022539	G	0.3685	0.3964	0.8171	0.08112	0.697	0.9579	0.01275
6	32243155	exm-rs1559874_ver2	A	0.2206	0.2115	1.021	0.1008	0.8378	1.244	0.8381
6	32243155	exm-rs1559874_ver2	A	0.2206	0.2115	1.021	0.1008	0.8378	1.244	0.8381
6	32244627	exm-rs3130340	C	0.2301	0.2287	0.9776	0.09867	0.8057	1.186	0.8181
6	32244627	exm-rs3130340	C	0.2301	0.2287	0.9776	0.09867	0.8057	1.186	0.8181
6	32245827	exm-rs3115553	A	0.2301	0.2287	0.9776	0.09867	0.8057	1.186	0.8181
6	32245827	exm-rs3115553	A	0.2301	0.2287	0.9776	0.09867	0.8057	1.186	0.8181
6	32254654	NeuroX_dbSNP_rs116472547	G	0.3699	0.4013	0.8131	0.08066	0.6942	0.9524	0.01032
6	32254654	NeuroX_dbSNP_rs116472547	G	0.3699	0.4013	0.8131	0.08066	0.6942	0.9524	0.01032
6	32255269	exm-rs9268137	A	0.2195	0.2133	1	0.1009	0.8209	1.219	0.9968
6	32255269	exm-rs9268137	A	0.2195	0.2133	1	0.1009	0.8209	1.219	0.9968
6	32256132	NeuroX_rs9268141	A	0.3624	0.395	0.8097	0.08107	0.6907	0.9491	0.009208
6	32256132	NeuroX_rs9268141	A	0.3624	0.395	0.8097	0.08107	0.6907	0.9491	0.009208
6	32257284	NeuroX_dbSNP_rs115028227	G	0.1827	0.1992	0.8385	0.1048	0.6827	1.03	0.09285
6	32257284	NeuroX_dbSNP_rs115028227	G	0.1827	0.1992	0.8385	0.1048	0.6827	1.03	0.09285
6	32257337	exm-rs4713518	G	0.3699	0.401	0.813	0.08061	0.6942	0.9522	0.01024
6	32257337	exm-rs4713518	G	0.3699	0.401	0.813	0.08061	0.6942	0.9522	0.01024
6	32257566	exm-rs926070	C	0.3474	0.3161	1.251	0.08495	1.059	1.477	0.008456
6	32257566	exm-rs926070	C	0.3474	0.3161	1.251	0.08495	1.059	1.477	0.008456
6	32259527	exm-rs9268148	G	0.1797	0.1705	1.273	0.118	1.01	1.605	0.04063
6	32259527	exm-rs9268148	G	0.1797	0.1705	1.273	0.118	1.01	1.605	0.04063
6	32260350	exm-rs6935269	C	0.2301	0.2287	0.9776	0.09867	0.8057	1.186	0.8181
6	32260350	exm-rs6935269	C	0.2301	0.2287	0.9776	0.09867	0.8057	1.186	0.8181
6	32260559	NeuroX_rs482194	C	0.3699	0.4013	0.8123	0.0806	0.6936	0.9513	0.009912
6	32260559	NeuroX_rs482194	C	0.3699	0.4013	0.8123	0.0806	0.6936	0.9513	0.009912
6	32261153	exm535225	T	0.01504	0.01106	1.359	0.2697	0.8008	2.305	0.2558
6	32261153	exm535225	T	0.01504	0.01106	1.359	0.2697	0.8008	2.305	0.2558
6	32261158	exm535226	C	0.01053	0.01563	0.8081	0.2988	0.4499	1.452	0.4759
6	32261158	exm535226	C	0.01053	0.01563	0.8081	0.2988	0.4499	1.452	0.4759
6	32261252	exm535230	G	0.1008	0.1067	0.7541	0.2138	0.496	1.147	0.1868
6	32261252	exm535230	G	0.1008	0.1067	0.7541	0.2138	0.496	1.147	0.1868
6	32261507	exm535239	C	0.2289	0.2287	0.9694	0.0989	0.7986	1.177	0.7536
6	32261507	exm535239	C	0.2289	0.2287	0.9694	0.0989	0.7986	1.177	0.7536
6	32261630	exm535243	A	0.01053	0.01182	0.9394	0.3073	0.5144	1.716	0.8389
6	32261630	exm535243	A	0.01053	0.01182	0.9394	0.3073	0.5144	1.716	0.8389
6	32261771	exm535251	G	0.3624	0.3948	0.8109	0.08107	0.6917	0.9505	0.009703
6	32261771	exm535251	G	0.3624	0.3948	0.8109	0.08107	0.6917	0.9505	0.009703
6	32261790	exm535252	G	0.007519	0.0063	0.9926	0.3723	0.4784	2.059	0.9841
6	32261790	exm535252	G	0.007519	0.0063	0.9926	0.3723	0.4784	2.059	0.9841
6	32263458	exm-rs6910668	G	0.1699	0.1662	0.9566	0.1231	0.7515	1.218	0.7186
6	32263458	exm-rs6910668	G	0.1699	0.1662	0.9566	0.1231	0.7515	1.218	0.7186
6	32265710	NeuroX_rs518374	C	0.3699	0.4011	0.8114	0.08066	0.6928	0.9504	0.009573
6	32265710	NeuroX_rs518374	C	0.3699	0.4011	0.8114	0.08066	0.6928	0.9504	0.009573
6	32266425	exm-rs11751697	T	0.04962	0.04676	1.07	0.1434	0.8075	1.417	0.6387
6	32266425	exm-rs11751697	T	0.04962	0.04676	1.07	0.1434	0.8075	1.417	0.6387
6	32266535	NeuroX_rs565571	T	0.3624	0.3947	0.8101	0.08104	0.6911	0.9495	0.009354
6	32266535	NeuroX_rs565571	T	0.3624	0.3947	0.8101	0.08104	0.6911	0.9495	0.009354
6	32268501	exm-rs537757	A	0.3699	0.4014	0.8114	0.08058	0.6928	0.9502	0.00949
6	32268501	exm-rs537757	A	0.3699	0.4014	0.8114	0.08058	0.6928	0.9502	0.00949
6	32268701	exm-rs6909427	G	0.2304	0.2287	0.9838	0.09877	0.8106	1.194	0.8685
6	32268701	exm-rs6909427	G	0.2304	0.2287	0.9838	0.09877	0.8106	1.194	0.8685
6	32270500	exm-rs477005	C	0.3624	0.395	0.8099	0.08106	0.6909	0.9493	0.009289
6	32270500	exm-rs477005	C	0.3624	0.395	0.8099	0.08106	0.6909	0.9493	0.009289
6	32272510	exm-rs9268168	T	0.2226	0.2185	0.9923	0.09972	0.8161	1.206	0.9378
6	32272510	exm-rs9268168	T	0.2226	0.2185	0.9923	0.09972	0.8161	1.206	0.9378
6	32273060	NeuroX_rs522254	C	0.1693	0.1971	0.7473	0.1084	0.6042	0.9242	0.007207
6	32273060	NeuroX_rs522254	C	0.1693	0.1971	0.7473	0.1084	0.6042	0.9242	0.007207
6	32273765	exm-rs6457536	G	0.2226	0.2185	0.9923	0.09972	0.8161	1.206	0.9378
6	32273765	exm-rs6457536	G	0.2226	0.2185	0.9923	0.09972	0.8161	1.206	0.9378
6	32275194	exm-rs7341328	A	0.2226	0.2189	0.9904	0.09973	0.8146	1.204	0.9229
6	32275194	exm-rs7341328	A	0.2226	0.2189	0.9904	0.09973	0.8146	1.204	0.9229
6	32278266	NeuroX_rs502626	C	0.3699	0.401	0.813	0.08061	0.6942	0.9522	0.01024
6	32278266	NeuroX_rs502626	C	0.3699	0.401	0.813	0.08061	0.6942	0.9522	0.01024
6	32282033	exm-rs547261	T	0.3714	0.4016	0.8201	0.08037	0.7005	0.96	0.01357
6	32282033	exm-rs547261	T	0.3714	0.4016	0.8201	0.08037	0.7005	0.96	0.01357
6	32282854	exm-rs6910071	G	0.1842	0.1992	0.8532	0.1043	0.6954	1.047	0.1282
6	32282854	exm-rs6910071	G	0.1842	0.1992	0.8532	0.1043	0.6954	1.047	0.1282
6	32283844	exm-rs3749967	C	0.04962	0.04672	1.069	0.1434	0.8073	1.416	0.6401
6	32283844	exm-rs3749967	C	0.04962	0.04672	1.069	0.1434	0.8073	1.416	0.6401
6	32286064	NeuroX_dbSNP_rs114082788	T	0.004511	0.005934	0.8866	0.4667	0.3552	2.213	0.7965
6	32286064	NeuroX_dbSNP_rs114082788	T	0.004511	0.005934	0.8866	0.4667	0.3552	2.213	0.7965
6	32286102	exm-rs531094_ver4	A	0.3714	0.4021	0.8173	0.08034	0.6982	0.9566	0.01201
6	32286102	exm-rs531094_ver4	A	0.3714	0.4021	0.8173	0.08034	0.6982	0.9566	0.01201
6	32286680	NeuroX_rs557539	A	0.3737	0.4079	0.8087	0.08051	0.6907	0.9469	0.008359
6	32286680	NeuroX_rs557539	A	0.3737	0.4079	0.8087	0.08051	0.6907	0.9469	0.008359
6	32288462	NeuroX_rs539703	C	0.3699	0.4019	0.8104	0.08048	0.6922	0.9489	0.009002
6	32288462	NeuroX_rs539703	C	0.3699	0.4019	0.8104	0.08048	0.6922	0.9489	0.009002
6	32288564	NeuroX_dbSNP_rs116143761	G	0.3729	0.4066	0.8074	0.08051	0.6895	0.9454	0.00787
6	32288564	NeuroX_dbSNP_rs116143761	G	0.3729	0.4066	0.8074	0.08051	0.6895	0.9454	0.00787
6	32289318	exm-rs547077	C	0.3729	0.4066	0.8074	0.08051	0.6895	0.9454	0.00787
6	32289318	exm-rs547077	C	0.3729	0.4066	0.8074	0.08051	0.6895	0.9454	0.00787
6	32290748	NeuroX_dbSNP_rs115134065	G	0.3699	0.4012	0.8127	0.0805	0.6941	0.9516	0.009988
6	32290748	NeuroX_dbSNP_rs115134065	G	0.3699	0.4012	0.8127	0.0805	0.6941	0.9516	0.009988
6	32291407	exm-rs9501610_ver3	C	0.009774	0.007244	1.704	0.3422	0.8712	3.331	0.1195
6	32291407	exm-rs9501610_ver3	C	0.009774	0.007244	1.704	0.3422	0.8712	3.331	0.1195
6	32291837	NeuroX_rs523627	T	0.3699	0.4013	0.8126	0.0805	0.694	0.9514	0.009931
6	32291837	NeuroX_rs523627	T	0.3699	0.4013	0.8126	0.0805	0.694	0.9514	0.009931
6	32292084	NeuroX_dbSNP_rs115159758	T	0.3729	0.4066	0.8074	0.08051	0.6895	0.9454	0.00787
6	32292084	NeuroX_dbSNP_rs115159758	T	0.3729	0.4066	0.8074	0.08051	0.6895	0.9454	0.00787
6	32293152	NeuroX_rs533885	C	0.3669	0.3984	0.811	0.08063	0.6924	0.9498	0.009352
6	32293152	NeuroX_rs533885	C	0.3669	0.3984	0.811	0.08063	0.6924	0.9498	0.009352
6	32294712	NeuroX_dbSNP_rs115140684	G	0.3699	0.4014	0.8117	0.08047	0.6933	0.9504	0.009542
6	32294712	NeuroX_dbSNP_rs115140684	G	0.3699	0.4014	0.8117	0.08047	0.6933	0.9504	0.009542
6	32294843	NeuroX_dbSNP_rs116144196	C	0.3699	0.4014	0.8117	0.08047	0.6933	0.9504	0.009542
6	32294843	NeuroX_dbSNP_rs116144196	C	0.3699	0.4014	0.8117	0.08047	0.6933	0.9504	0.009542
6	32294992	exm-rs505274	A	0.3699	0.4014	0.8117	0.08047	0.6933	0.9504	0.009542
6	32294992	exm-rs505274	A	0.3699	0.4014	0.8117	0.08047	0.6933	0.9504	0.009542
6	32295350	NeuroX_rs508805	A	0.3699	0.401	0.8126	0.08048	0.694	0.9514	0.009908
6	32295350	NeuroX_rs508805	A	0.3699	0.401	0.8126	0.08048	0.694	0.9514	0.009908
6	32295357	NeuroX_dbSNP_rs115244121	A	0.3729	0.4063	0.8075	0.08048	0.6896	0.9454	0.007881
6	32295357	NeuroX_dbSNP_rs115244121	A	0.3729	0.4063	0.8075	0.08048	0.6896	0.9454	0.007881
6	32297328	NeuroX_dbSNP_rs116464852	A	0.3699	0.4016	0.8105	0.08054	0.6922	0.9491	0.009095
6	32297328	NeuroX_dbSNP_rs116464852	A	0.3699	0.4016	0.8105	0.08054	0.6922	0.9491	0.009095
6	32297341	NeuroX_dbSNP_rs114082848	A	0.3188	0.348	0.8046	0.08129	0.6861	0.9435	0.007476
6	32297341	NeuroX_dbSNP_rs114082848	A	0.3188	0.348	0.8046	0.08129	0.6861	0.9435	0.007476
6	32297901	exm-rs3132958	A	0.2496	0.2343	1.191	0.1066	0.9668	1.468	0.1003
6	32297901	exm-rs3132958	A	0.2496	0.2343	1.191	0.1066	0.9668	1.468	0.1003
6	32297955	NeuroX_dbSNP_rs114533832	A	0.3699	0.4016	0.8105	0.08054	0.6921	0.9491	0.009091
6	32297955	NeuroX_dbSNP_rs114533832	A	0.3699	0.4016	0.8105	0.08054	0.6921	0.9491	0.009091
6	32298372	exm-rs9405090	G	0.3699	0.4016	0.8105	0.08054	0.6921	0.9491	0.009091
6	32298372	exm-rs9405090	G	0.3699	0.4016	0.8105	0.08054	0.6921	0.9491	0.009091
6	32298814	exm-rs3129949	A	0.2218	0.2198	1	0.09879	0.824	1.214	0.9996
6	32298814	exm-rs3129949	A	0.2218	0.2198	1	0.09879	0.824	1.214	0.9996
6	32298942	exm-rs3132959	G	0.2496	0.2342	1.191	0.1066	0.9663	1.468	0.1013
6	32298942	exm-rs3132959	G	0.2496	0.2342	1.191	0.1066	0.9663	1.468	0.1013
6	32299715	exm-rs742582	A	0.3699	0.4014	0.8106	0.08053	0.6922	0.9491	0.009102
6	32299715	exm-rs742582	A	0.3699	0.4014	0.8106	0.08053	0.6922	0.9491	0.009102
6	32299822	exm-rs1003878	T	0.2226	0.2198	1.008	0.0987	0.8306	1.223	0.9368
6	32299822	exm-rs1003878	T	0.2226	0.2198	1.008	0.0987	0.8306	1.223	0.9368
6	32299873	NeuroX_dbSNP_rs114022857	T	0.3699	0.4016	0.8105	0.08054	0.6921	0.9491	0.009082
6	32299873	NeuroX_dbSNP_rs114022857	T	0.3699	0.4016	0.8105	0.08054	0.6921	0.9491	0.009082
6	32301322	NeuroX_rs9348882	T	0.3699	0.4014	0.8106	0.08053	0.6922	0.9491	0.009102
6	32301322	NeuroX_rs9348882	T	0.3699	0.4014	0.8106	0.08053	0.6922	0.9491	0.009102
6	32301890	exm-rs7775149	C	0.007553	0.01048	0.8175	0.354	0.4085	1.636	0.5692
6	32301890	exm-rs7775149	C	0.007553	0.01048	0.8175	0.354	0.4085	1.636	0.5692
6	32302045	NeuroX_rs1474729	G	0.3699	0.4013	0.8105	0.0805	0.6922	0.949	0.009051
6	32302045	NeuroX_rs1474729	G	0.3699	0.4013	0.8105	0.0805	0.6922	0.949	0.009051
6	32302382	NeuroX_dbSNP_rs114667305	T	0.1008	0.107	0.7537	0.2138	0.4957	1.146	0.1859
6	32302382	NeuroX_dbSNP_rs114667305	T	0.1008	0.107	0.7537	0.2138	0.4957	1.146	0.1859
6	32302539	NeuroX_dbSNP_rs116486732	G	0.3699	0.4016	0.8109	0.08053	0.6925	0.9495	0.009227
6	32302539	NeuroX_dbSNP_rs116486732	G	0.3699	0.4016	0.8109	0.08053	0.6925	0.9495	0.009227
6	32303068	NeuroX_dbSNP_rs116154776	A	0.3699	0.4014	0.8106	0.08053	0.6922	0.9491	0.009102
6	32303068	NeuroX_dbSNP_rs116154776	A	0.3699	0.4014	0.8106	0.08053	0.6922	0.9491	0.009102
6	32303511	exm-rs6929776	A	0.3729	0.4068	0.8054	0.08054	0.6878	0.9431	0.00719
6	32303511	exm-rs6929776	A	0.3729	0.4068	0.8054	0.08054	0.6878	0.9431	0.00719
6	32303692	exm-rs1265754_ver4	T	0.1008	0.1067	0.7541	0.2138	0.496	1.147	0.1868
6	32303692	exm-rs1265754_ver4	T	0.1008	0.1067	0.7541	0.2138	0.496	1.147	0.1868
6	32303848	NeuroX_rs28361060	A	0.1842	0.199	0.8527	0.1046	0.6947	1.047	0.1277
6	32303848	NeuroX_rs28361060	A	0.1842	0.199	0.8527	0.1046	0.6947	1.047	0.1277
6	32304031	NeuroX_dbSNP_rs115173373	A	0.3699	0.4016	0.8105	0.08054	0.6921	0.9491	0.009091
6	32304031	NeuroX_dbSNP_rs115173373	A	0.3699	0.4016	0.8105	0.08054	0.6921	0.9491	0.009091
6	32305690	NeuroX_rs926591	T	0.3699	0.4026	0.8072	0.08054	0.6894	0.9453	0.007841
6	32305690	NeuroX_rs926591	T	0.3699	0.4026	0.8072	0.08054	0.6894	0.9453	0.007841
6	32305979	exm-rs3129900	G	0.1752	0.1666	1.266	0.1198	1.001	1.601	0.04908
6	32305979	exm-rs3129900	G	0.1752	0.1666	1.266	0.1198	1.001	1.601	0.04908
6	32306022	NeuroX_rs9368715	A	0.3699	0.4016	0.8105	0.08054	0.6921	0.9491	0.009091
6	32306022	NeuroX_rs9368715	A	0.3699	0.4016	0.8105	0.08054	0.6921	0.9491	0.009091
6	32306090	NeuroX_dbSNP_rs114846050	A	0.4496	0.4755	0.7968	0.08137	0.6793	0.9345	0.005237
6	32306090	NeuroX_dbSNP_rs114846050	A	0.4496	0.4755	0.7968	0.08137	0.6793	0.9345	0.005237
6	32307137	NeuroX_dbSNP_rs115240910	C	0.3699	0.4018	0.8097	0.08056	0.6914	0.9482	0.008785
6	32307137	NeuroX_dbSNP_rs115240910	C	0.3699	0.4018	0.8097	0.08056	0.6914	0.9482	0.008785
6	32307260	NeuroX_dbSNP_rs114284308	G	0.3729	0.407	0.8053	0.08055	0.6877	0.943	0.007186
6	32307260	NeuroX_dbSNP_rs114284308	G	0.3729	0.407	0.8053	0.08055	0.6877	0.943	0.007186
6	32307382	exm535313	A	0.3699	0.4023	0.809	0.08057	0.6908	0.9474	0.008528
6	32307382	exm535313	A	0.3699	0.4023	0.809	0.08057	0.6908	0.9474	0.008528
6	32307869	NeuroX_rs1033498	G	0.3699	0.4018	0.8097	0.08056	0.6914	0.9482	0.008785
6	32307869	NeuroX_rs1033498	G	0.3699	0.4018	0.8097	0.08056	0.6914	0.9482	0.008785
6	32308345	NeuroX_rs2395144	G	0.3699	0.4022	0.8088	0.08063	0.6906	0.9473	0.008505
6	32308345	NeuroX_rs2395144	G	0.3699	0.4022	0.8088	0.08063	0.6906	0.9473	0.008505
6	32309323	NeuroX_dbSNP_rs114221664	T	0.3805	0.4135	0.812	0.07934	0.6951	0.9486	0.008667
6	32309323	NeuroX_dbSNP_rs114221664	T	0.3805	0.4135	0.812	0.07934	0.6951	0.9486	0.008667
6	32309352	exm-rs2143465	G	0.3699	0.4016	0.8105	0.08054	0.6921	0.9491	0.009091
6	32309352	exm-rs2143465	G	0.3699	0.4016	0.8105	0.08054	0.6921	0.9491	0.009091
6	32309434	NeuroX_dbSNP_rs115820784	C	0.3699	0.4016	0.8105	0.08054	0.6921	0.9491	0.009091
6	32309434	NeuroX_dbSNP_rs115820784	C	0.3699	0.4016	0.8105	0.08054	0.6921	0.9491	0.009091
6	32309864	NeuroX_dbSNP_rs115586164	T	0.3699	0.4016	0.8105	0.08054	0.6921	0.9491	0.009091
6	32309864	NeuroX_dbSNP_rs115586164	T	0.3699	0.4016	0.8105	0.08054	0.6921	0.9491	0.009091
6	32310396	exm-rs3129904	A	0.2496	0.2348	1.194	0.1066	0.9686	1.471	0.09683
6	32310396	exm-rs3129904	A	0.2496	0.2348	1.194	0.1066	0.9686	1.471	0.09683
6	32310684	NeuroX_rs9268258	A	0.3699	0.4016	0.8105	0.08054	0.6922	0.9491	0.009095
6	32310684	NeuroX_rs9268258	A	0.3699	0.4016	0.8105	0.08054	0.6922	0.9491	0.009095
6	32310863	NeuroX_dbSNP_rs114361604	C	0.1008	0.1067	0.7541	0.2138	0.496	1.147	0.1868
6	32310863	NeuroX_dbSNP_rs114361604	C	0.1008	0.1067	0.7541	0.2138	0.496	1.147	0.1868
6	32310967	NeuroX_rs9268260	T	0.3699	0.4016	0.8105	0.08054	0.6921	0.9491	0.009091
6	32310967	NeuroX_rs9268260	T	0.3699	0.4016	0.8105	0.08054	0.6921	0.9491	0.009091
6	32312082	exm-rs6904320	A	0.2526	0.2405	1.172	0.1044	0.9549	1.438	0.129
6	32312082	exm-rs6904320	A	0.2526	0.2405	1.172	0.1044	0.9549	1.438	0.129
6	32312274	NeuroX_dbSNP_rs114539073	A	0.01579	0.01277	0.9992	0.27	0.5886	1.696	0.9976
6	32312274	NeuroX_dbSNP_rs114539073	A	0.01579	0.01277	0.9992	0.27	0.5886	1.696	0.9976
6	32312796	NeuroX_rs4576282	G	0.3699	0.4014	0.8109	0.08055	0.6925	0.9496	0.009256
6	32312796	NeuroX_rs4576282	G	0.3699	0.4014	0.8109	0.08055	0.6925	0.9496	0.009256
6	32313097	NeuroX_rs76389529	C	0.3699	0.4005	0.8128	0.08054	0.6941	0.9518	0.01008
6	32313097	NeuroX_rs76389529	C	0.3699	0.4005	0.8128	0.08054	0.6941	0.9518	0.01008
6	32313136	NeuroX_rs76064325	T	0.3699	0.4017	0.8098	0.08056	0.6915	0.9483	0.008812
6	32313136	NeuroX_rs76064325	T	0.3699	0.4017	0.8098	0.08056	0.6915	0.9483	0.008812
6	32313143	NeuroX_dbSNP_rs114429666	C	0.3699	0.4006	0.8128	0.08054	0.6941	0.9517	0.01005
6	32313143	NeuroX_dbSNP_rs114429666	C	0.3699	0.4006	0.8128	0.08054	0.6941	0.9517	0.01005
6	32313461	NeuroX_dbSNP_rs114519292	T	0.3699	0.4019	0.8098	0.08057	0.6915	0.9483	0.008818
6	32313461	NeuroX_dbSNP_rs114519292	T	0.3699	0.4019	0.8098	0.08057	0.6915	0.9483	0.008818
6	32314676	NeuroX_rs4959096	A	0.3699	0.4012	0.8109	0.08054	0.6925	0.9496	0.009263
6	32314676	NeuroX_rs4959096	A	0.3699	0.4012	0.8109	0.08054	0.6925	0.9496	0.009263
6	32315173	NeuroX_rs9268283	C	0.3699	0.4013	0.8114	0.08054	0.6929	0.9502	0.009476
6	32315173	NeuroX_rs9268283	C	0.3699	0.4013	0.8114	0.08054	0.6929	0.9502	0.009476
6	32315216	NeuroX_dbSNP_rs114115510	A	0.3699	0.4016	0.8105	0.08054	0.6921	0.9491	0.009091
6	32315216	NeuroX_dbSNP_rs114115510	A	0.3699	0.4016	0.8105	0.08054	0.6921	0.9491	0.009091
6	32315511	NeuroX_dbSNP_rs114138262	G	0.1008	0.1067	0.7541	0.2138	0.496	1.147	0.1868
6	32315511	NeuroX_dbSNP_rs114138262	G	0.1008	0.1067	0.7541	0.2138	0.496	1.147	0.1868
6	32315557	NeuroX_dbSNP_rs114532113	C	0.3699	0.4016	0.8105	0.08054	0.6921	0.9491	0.009091
6	32315557	NeuroX_dbSNP_rs114532113	C	0.3699	0.4016	0.8105	0.08054	0.6921	0.9491	0.009091
6	32315654	exm-rs910050	G	0.3774	0.3583	1.126	0.08071	0.9616	1.319	0.1403
6	32315654	exm-rs910050	G	0.3774	0.3583	1.126	0.08071	0.9616	1.319	0.1403
6	32317127	NeuroX_rs2076542	T	0.3699	0.4016	0.811	0.0805	0.6926	0.9496	0.009251
6	32317127	NeuroX_rs2076542	T	0.3699	0.4016	0.811	0.0805	0.6926	0.9496	0.009251
6	32317276	exm-rs2076540	G	0.3624	0.3953	0.8082	0.08103	0.6895	0.9473	0.008592
6	32317276	exm-rs2076540	G	0.3624	0.3953	0.8082	0.08103	0.6895	0.9473	0.008592
6	32317568	exm535320	A	0.003008	0.005337	0.7622	0.5478	0.2605	2.23	0.6201
6	32317568	exm535320	A	0.003008	0.005337	0.7622	0.5478	0.2605	2.23	0.6201
6	32318644	exm-rs12662503	C	0.0188	0.02002	0.8964	0.2296	0.5715	1.406	0.6337
6	32318644	exm-rs12662503	C	0.0188	0.02002	0.8964	0.2296	0.5715	1.406	0.6337
6	32320153	exm-rs3132963	C	0.177	0.1671	1.283	0.1196	1.015	1.622	0.03711
6	32320153	exm-rs3132963	C	0.177	0.1671	1.283	0.1196	1.015	1.622	0.03711
6	32321004	exm-rs2022544	A	0.1474	0.1277	1.218	0.09965	1.002	1.481	0.04781
6	32321004	exm-rs2022544	A	0.1474	0.1277	1.218	0.09965	1.002	1.481	0.04781
6	32321554	exm-rs2395148	T	0.03008	0.02651	1.186	0.184	0.8267	1.7	0.3548
6	32321554	exm-rs2395148	T	0.03008	0.02651	1.186	0.184	0.8267	1.7	0.3548
6	32322393	exm-rs1265759	G	0.4571	0.4257	1.252	0.07801	1.075	1.459	0.003934
6	32322393	exm-rs1265759	G	0.4571	0.4257	1.252	0.07801	1.075	1.459	0.003934
6	32323745	exm-rs3129907	G	0.2451	0.2327	1.159	0.1076	0.9389	1.432	0.1693
6	32323745	exm-rs3129907	G	0.2451	0.2327	1.159	0.1076	0.9389	1.432	0.1693
6	32324544	exm-rs2206618	C	0.2065	0.19	1.177	0.08624	0.9936	1.393	0.0593
6	32324544	exm-rs2206618	C	0.2065	0.19	1.177	0.08624	0.9936	1.393	0.0593
6	32325562	NeuroX_dbSNP_rs114142816	A	0.1008	0.1067	0.7541	0.2138	0.496	1.147	0.1868
6	32325562	NeuroX_dbSNP_rs114142816	A	0.1008	0.1067	0.7541	0.2138	0.496	1.147	0.1868
6	32326045	exm-rs2395150	G	0.4496	0.4155	1.264	0.07812	1.085	1.474	0.002676
6	32326045	exm-rs2395150	G	0.4496	0.4155	1.264	0.07812	1.085	1.474	0.002676
6	32330153	NeuroX_rs9268326	C	0.3699	0.4016	0.8105	0.08054	0.6921	0.9491	0.009091
6	32330153	NeuroX_rs9268326	C	0.3699	0.4016	0.8105	0.08054	0.6921	0.9491	0.009091
6	32330651	NeuroX_dbSNP_rs114352702	T	0.3697	0.4016	0.8085	0.08058	0.6904	0.9468	0.008327
6	32330651	NeuroX_dbSNP_rs114352702	T	0.3697	0.4016	0.8085	0.08058	0.6904	0.9468	0.008327
6	32331069	NeuroX_rs6934200	C	0.3699	0.4014	0.8106	0.08053	0.6922	0.9491	0.009102
6	32331069	NeuroX_rs6934200	C	0.3699	0.4014	0.8106	0.08053	0.6922	0.9491	0.009102
6	32331429	NeuroX_rs6912095	A	0.3697	0.4047	0.8059	0.08129	0.6872	0.9451	0.007952
6	32331429	NeuroX_rs6912095	A	0.3697	0.4047	0.8059	0.08129	0.6872	0.9451	0.007952
6	32331824	NeuroX_dbSNP_rs114599601	G	0.3699	0.3997	0.8145	0.08048	0.6956	0.9536	0.01077
6	32331824	NeuroX_dbSNP_rs114599601	G	0.3699	0.3997	0.8145	0.08048	0.6956	0.9536	0.01077
6	32331841	NeuroX_rs9268345	A	0.3699	0.4016	0.8105	0.08054	0.6921	0.9491	0.009091
6	32331841	NeuroX_rs9268345	A	0.3699	0.4016	0.8105	0.08054	0.6921	0.9491	0.009091
[truncated: 5,277 more rows]
